# Supplementary material for: Priming conditions shape breadth of neutralizing antibody responses to sarbecoviruses
Source: Nat Commun. 2022 Oct 21;13:6285. doi: 10.1038/s41467-022-34038-6 (PMC9586968; doi:10.1038/s41467-022-34038-6)
Supplement: Supplementary file 4 — Supplementary Data 1 [file 41467_2022_34038_MOESM4_ESM.xlsx]

## Sheet: COVID19, rec, 2 dose
Sera_ID	Subject no.	Group	Age range	Sex	1st_dose	1st_dose_date	2nd_dose	2nd_dose_date	3rd_dose	3rd_dose_date	Date_collection	Days_post_2nd dose	Days_Post_3rd dose	WT_90	WT_50	BA1_90	BA1_50	BA2_90	BA2_50	Phrase	Case_No.	Onset_date	Reporting_date	Days_illness	Lineage	Onset_date	Days_illness	Pre N_CTD_OD(Plasma)	N_CTD_results(Plasma)	N_CTD_OD(Plasma)	Post N_CTD_results(Plasma)
PWH0898S	CV089	SARS-CoV-2 convalescent + BNT162b2 (1 dose)	61-70	F	BNT	2021-04-23	N.A.	N.A.	N.A.	N.A.	2021-05-25	N.A.	N.A.	320	320	40	160	80	320						B.1	2020-03-10	441
PWH0948S	CV240	SARS-CoV-2 convalescent + BNT162b2 (1 dose)	41-50	F	BNT	2021-05-04	N.A.	N.A.	N.A.	N.A.	2021-06-23	N.A.	N.A.	320	320	40	160	80	160							2020-07-29	329
PWH0995S	CV306	SARS-CoV-2 convalescent + BNT162b2 (1 dose)	41-50	M	BNT	2021-06-14	N.A.	N.A.	N.A.	N.A.	2021-07-16	N.A.	N.A.	320	320	40	160	20	80							2020-11-23	235
PWH1020S	CV381B	SARS-CoV-2 convalescent + BNT162b2 (1 dose)	41-50	F	BNT	2021-07-02	N.A.	N.A.	N.A.	N.A.	2021-07-23	N.A.	N.A.	320	320	160	320	40	160							2021-01-20	184
PWH1035S	CV155B	SARS-CoV-2 convalescent + BNT162b2 (1 dose)	41-50	F	BNT	2021-06-28	N.A.	N.A.	N.A.	N.A.	2021-07-29	N.A.	N.A.	320	320	10	40	20	40							2020-07-22	372
PWH1038S	CV279B	SARS-CoV-2 convalescent + BNT162b2 (1 dose)	51-60	M	BNT	2021-06-29	N.A.	N.A.	N.A.	N.A.	2021-07-29	N.A.	N.A.	320	320	20	80	40	160						B.1.36.27	2020-11-07	264
PWH1053S	CV330B	SARS-CoV-2 convalescent + BNT162b2 (1 dose)	61-70	M	BNT	2021-06-30	N.A.	N.A.	N.A.	N.A.	2021-08-06	N.A.	N.A.	320	320	80	320	80	320							2020-12-06	243
PWH1054S	CV331B	SARS-CoV-2 convalescent + BNT162b2 (1 dose)	61-70	F	BNT	2021-06-30	N.A.	N.A.	N.A.	N.A.	2021-08-06	N.A.	N.A.	320	320	20	40	40	160							2020-12-08	241
PWH1055S	CV372B	SARS-CoV-2 convalescent + BNT162b2 (1 dose)	31-40	F	BNT	2021-07-06	N.A.	N.A.	N.A.	N.A.	2021-08-06	N.A.	N.A.	320	320	20	80	40	80							Asymptomatic	205
PWH1056S	CV379B	SARS-CoV-2 convalescent + BNT162b2 (1 dose)	61-70	F	BNT	2021-07-03	N.A.	N.A.	N.A.	N.A.	2021-08-06	N.A.	N.A.	320	320	40	160	40	160							2021-01-25	193
PWH1080S	CV250B	SARS-CoV-2 convalescent + BNT162b2 (1 dose)	31-40	F	BNT	2021-07-10	N.A.	N.A.	N.A.	N.A.	2021-08-19	N.A.	N.A.	320	320	20	80	80	160							2020-08-20	364
PWH1084S	CV128B	SARS-CoV-2 convalescent + BNT162b2 (1 dose)	21-30	M	BNT	2021-07-23	N.A.	N.A.	N.A.	N.A.	2021-08-20	N.A.	N.A.	320	320	40	160	80	160						B.1.1.63	2020-07-10	406
PWH1099S	CV014B	SARS-CoV-2 convalescent + BNT162b2 (1 dose)	61-70	F	BNT	2021-07-31	N.A.	N.A.	N.A.	N.A.	2021-09-03	N.A.	N.A.	320	320	160	320	160	320						B.1.1.1	2020-03-12	540
PWH1100S	CV236B	SARS-CoV-2 convalescent + BNT162b2 (1 dose)	21-30	M	BNT	2021-08-01	N.A.	N.A.	N.A.	N.A.	2021-09-03	N.A.	N.A.	320	320	40	160	40	160							2020-08-05	394
PWH1105S	CV063B	SARS-CoV-2 convalescent + BNT162b2 (1 dose)	31-40	F	BNT	2021-08-08	N.A.	N.A.	N.A.	N.A.	2021-09-09	N.A.	N.A.	320	320	40	160	40	160						B.1	2020-03-16	542
PWH1131S	CV232B	SARS-CoV-2 convalescent + BNT162b2 (1 dose)	61-70	M	BNT	2021-08-16	N.A.	N.A.	N.A.	N.A.	2021-10-04	N.A.	N.A.	320	320	20	80	80	160							2020-08-01	429
PWH1139S	CV312B	SARS-CoV-2 convalescent + BNT162b2 (1 dose)	61-70	F	BNT	2021-08-24	N.A.	N.A.	N.A.	N.A.	2021-10-15	N.A.	N.A.	320	320	80	320	40	160							2020-12-04	315
PWH1160S	CV369B	SARS-CoV-2 convalescent + BNT162b2 (1 dose)	41-50	M	BNT	2021-08-21	N.A.	N.A.	N.A.	N.A.	2021-10-22	N.A.	N.A.	160	320	10	20	20	80						B.1.36.27	Asymptomatic	285
PWH1167S	CV004B	SARS-CoV-2 convalescent + BNT162b2 (1 dose)	51-60	F	BNT	2021-08-04	N.A.	N.A.	N.A.	N.A.	2021-11-03	N.A.	N.A.	320	320	40	160	80	160							2020-02-16	626
PWH1168S	CV180B	SARS-CoV-2 convalescent + BNT162b2 (1 dose)	17-21	M	BNT	2021-08-05	N.A.	N.A.	N.A.	N.A.	2021-11-03	N.A.	N.A.	320	320	20	80	20	80							2020-07-24	467
PWH0852S	CV033	SARS-CoV-2 convalescent + CoronaVac (1 dose)	61-70	M	Coronavac	2021-03-02	N.A.	N.A.	N.A.	N.A.	2021-04-16	N.A.	N.A.	320	320	10	40	20	40							2020-03-25	387
PWH0972S	CV190	SARS-CoV-2 convalescent + CoronaVac (1 dose)	51-60	M	Coronavac	2021-06-08	N.A.	N.A.	N.A.	N.A.	2021-07-09	N.A.	N.A.	80	160	10	40	10	40							2020-07-17	357
PWH0993S	CV273	SARS-CoV-2 convalescent + CoronaVac (1 dose)	61-70	M	Coronavac	2021-06-11	N.A.	N.A.	N.A.	N.A.	2021-07-16	N.A.	N.A.	40	160	10	40	20	40						B.1.1.63	2020-07-29	352
PWH1041S	CV347S	SARS-CoV-2 convalescent + CoronaVac (1 dose)	81-90	M	Coronavac	2021-06-29	N.A.	N.A.	N.A.	N.A.	2021-07-29	N.A.	N.A.	80	160	10	40	10	20						B.1.36.27	2020-11-22	249
PWH1042S	CV337S	SARS-CoV-2 convalescent + CoronaVac (1 dose)	61-70	M	Coronavac	2021-07-03	N.A.	N.A.	N.A.	N.A.	2021-08-04	N.A.	N.A.	40	160	5	10	5	20							2020-12-12	235
PWH1050S	CV173S	SARS-CoV-2 convalescent + CoronaVac (1 dose)	51-60	F	Coronavac	2021-07-02	N.A.	N.A.	N.A.	N.A.	2021-08-06	N.A.	N.A.	40	160	5	10	5	10							2020-07-12	390
PWH1067S	CV042S	SARS-CoV-2 convalescent + CoronaVac (1 dose)	51-60	M	Coronavac	2021-07-06	N.A.	N.A.	N.A.	N.A.	2021-08-10	N.A.	N.A.	320	320	10	40	10	40							2020-03-25	503
PWH1073S	CV223S	SARS-CoV-2 convalescent + CoronaVac (1 dose)	41-50	F	Coronavac	2021-07-09	N.A.	N.A.	N.A.	N.A.	2021-08-11	N.A.	N.A.	320	320	5	20	20	80							2020-08-02	374
PWH1085S	CV149S	SARS-CoV-2 convalescent + CoronaVac (1 dose)	51-60	M	Coronavac	2021-07-17	N.A.	N.A.	N.A.	N.A.	2021-08-20	N.A.	N.A.	320	320	10	40	20	40							2020-07-14	402
PWH1089S	CV253S	SARS-CoV-2 convalescent + CoronaVac (1 dose)	51-60	F	Coronavac	2021-07-18	N.A.	N.A.	N.A.	N.A.	2021-08-20	N.A.	N.A.	160	320	20	40	10	20							2020-08-08	377
PWH1091S	CV368S	SARS-CoV-2 convalescent + CoronaVac (1 dose)	51-60	F	Coronavac	2021-07-20	N.A.	N.A.	N.A.	N.A.	2021-08-20	N.A.	N.A.	160	320	20	80	10	40							2021-01-02	230
PWH1096S	CV315S	SARS-CoV-2 convalescent + CoronaVac (1 dose)	31-40	M	Coronavac	2021-07-27	N.A.	N.A.	N.A.	N.A.	2021-08-27	N.A.	N.A.	80	320	10	40	10	20							2020-12-12	258
PWH1103S	CV356S	SARS-CoV-2 convalescent + CoronaVac (1 dose)	41-50	M	Coronavac	2021-08-04	N.A.	N.A.	N.A.	N.A.	2021-09-03	N.A.	N.A.	320	320	40	160	20	80							2020-12-14	263
PWH1106S	CV255S	SARS-CoV-2 convalescent + CoronaVac (1 dose)	51-60	M	Coronavac	2021-08-06	N.A.	N.A.	N.A.	N.A.	2021-09-09	N.A.	N.A.	40	160	10	40	10	20						B.1.1.63	2020-08-02	403
PWH1109S	CV361S	SARS-CoV-2 convalescent + CoronaVac (1 dose)	31-40	F	Coronavac	2021-07-07	N.A.	N.A.	N.A.	N.A.	2021-09-09	N.A.	N.A.	40	160	5	10	5	10							2020-12-12	271
PWH1116S	CV293S	SARS-CoV-2 convalescent + CoronaVac (1 dose)	51-60	F	Coronavac	2021-08-15	N.A.	N.A.	N.A.	N.A.	2021-09-17	N.A.	N.A.	320	320	10	40	20	80						B.1.36.27	2020-12-01	290
PWH1127S	CV245S	SARS-CoV-2 convalescent + CoronaVac (1 dose)	61-70	F	Coronavac	2021-08-13	N.A.	N.A.	N.A.	N.A.	2021-09-28	N.A.	N.A.	20	80	5	20	5	10						B.1.1.63	2020-07-26	429
PWH1132S	CV395S	SARS-CoV-2 convalescent + CoronaVac (1 dose)	51-60	F	Coronavac	2021-08-27	N.A.	N.A.	N.A.	N.A.	2021-10-04	N.A.	N.A.	40	160	5	20	5	20							2021-02-15	231
PWH1138S	CV294S	SARS-CoV-2 convalescent + CoronaVac (1 dose)	51-60	M	Coronavac	2021-09-15	N.A.	N.A.	N.A.	N.A.	2021-10-15	N.A.	N.A.	320	320	10	40	10	40							2020-11-24	325
PWH1169S	CV254S	SARS-CoV-2 convalescent + CoronaVac (1 dose)	61-70	M	Coronavac	2021-08-25	N.A.	N.A.	N.A.	N.A.	2021-11-03	N.A.	N.A.	80	320	10	20	5	20							2020-07-26	465
VSC0269S-A	VA145	BNT162b2 (2 doses)	41-50	F	BNT	2021-04-05	BNT	2021-05-02	N.A.	N.A.	2021-05-31	29	N.A.	40	160	5	5			2nd dose M1
VSC0277S	VA147	BNT162b2 (2 doses)	31-40	F	BNT	2021-04-10	BNT	2021-05-01	N.A.	N.A.	2021-06-03	33	N.A.	80	320	5	5			2nd dose M1
VSC0278S	VA148	BNT162b2 (2 doses)	51-60	M	BNT	2021-04-12	BNT	2021-05-03	N.A.	N.A.	2021-06-03	31	N.A.	160	320	5	5			2nd dose M1								0.0909711	Negative	0.0460676	Negative
VSC0279S	VA151	BNT162b2 (2 doses)	21-30	F	BNT	2021-04-11	BNT	2021-05-02	N.A.	N.A.	2021-06-03	32	N.A.	160	320	5	5			2nd dose M1
VSC0280S	VA181	BNT162b2 (2 doses)	41-50	F	BNT	2021-04-09	BNT	2021-04-30	N.A.	N.A.	2021-06-03	34	N.A.	20	80	5	5			2nd dose M1								-0.0109604	Negative	-0.128036	Negative
VSC0284S	VA216	BNT162b2 (2 doses)	41-50	M	BNT	2021-04-12	BNT	2021-05-03	N.A.	N.A.	2021-06-03	31	N.A.	160	320	5	5			2nd dose M1
VSC0287S	VA010	BNT162b2 (2 doses)	71-80	M	BNT	2021-04-06	BNT	2021-04-27	N.A.	N.A.	2021-06-04	38	N.A.	160	320	5	5			2nd dose M1
VSC0288S	VA011	BNT162b2 (2 doses)	71-80	M	BNT	2021-04-06	BNT	2021-04-27	N.A.	N.A.	2021-06-04	38	N.A.	10	40	5	5			2nd dose M1
VSC0289S	VA012	BNT162b2 (2 doses)	61-70	F	BNT	2021-04-15	BNT	2021-05-06	N.A.	N.A.	2021-06-04	29	N.A.	80	320	5	5			2nd dose M1								0.285792	Negative	0.0368541	Negative
VSC0290S	VA013	BNT162b2 (2 doses)	31-40	M	BNT	2021-04-06	BNT	2021-04-27	N.A.	N.A.	2021-06-04	38	N.A.	80	320	5	5			2nd dose M1
VSC0291S	VA029	BNT162b2 (2 doses)	41-50	M	BNT	2021-04-12	BNT	2021-05-03	N.A.	N.A.	2021-06-04	32	N.A.	160	320	10	40			2nd dose M1								0.166324	Negative	-0.39078	Negative
VSC0292S	VA033	BNT162b2 (2 doses)	41-50	F	BNT	2021-04-13	BNT	2021-05-04	N.A.	N.A.	2021-06-04	31	N.A.	160	320	5	5			2nd dose M1								0.143855	Negative	0.108974	Negative
VSC0293S	VA134	BNT162b2 (2 doses)	31-40	M	BNT	2021-04-11	BNT	2021-05-05	N.A.	N.A.	2021-06-04	30	N.A.	320	320	5	10			2nd dose M1
VSC0294S	VA149	BNT162b2 (2 doses)	31-40	F	BNT	2021-04-08	BNT	2021-04-29	N.A.	N.A.	2021-06-04	36	N.A.	160	320	5	5			2nd dose M1
VSC0295S	VA162	BNT162b2 (2 doses)	51-60	M	BNT	2021-04-14	BNT	2021-05-05	N.A.	N.A.	2021-06-04	30	N.A.	320	320	5	5			2nd dose M1								0.0457596	Negative	0.054328	Negative
VSC0296S	VA163	BNT162b2 (2 doses)	51-60	F	BNT	2021-04-14	BNT	2021-05-05	N.A.	N.A.	2021-06-04	30	N.A.	40	160	5	5			2nd dose M1								0.158925	Negative	-0.0765675	Negative
VSC0297S	VA167	BNT162b2 (2 doses)	41-50	M	BNT	2021-04-12	BNT	2021-05-03	N.A.	N.A.	2021-06-04	32	N.A.	160	320	5	5			2nd dose M1								0.05946	Negative	-0.0171562	Negative
VSC0298S	VA172	BNT162b2 (2 doses)	71-80	F	BNT	2021-04-14	BNT	2021-05-05	N.A.	N.A.	2021-06-04	30	N.A.	160	320	5	5			2nd dose M1
VSC0299S	VA173	BNT162b2 (2 doses)	71-80	M	BNT	2021-04-14	BNT	2021-05-05	N.A.	N.A.	2021-06-04	30	N.A.	10	40	5	5			2nd dose M1
VSC0303S	VA191	BNT162b2 (2 doses)	51-60	M	BNT	2021-04-11	BNT	2021-05-04	N.A.	N.A.	2021-06-04	31	N.A.	20	80	5	5			2nd dose M1								0.100561	Negative	-0.0168385	Negative
VSC0304S	VA192	BNT162b2 (2 doses)	51-60	F	BNT	2021-04-13	BNT	2021-05-07	N.A.	N.A.	2021-06-04	28	N.A.	160	320	5	5			2nd dose M1								0.0945332	Negative	0.0397134	Negative
VSC0305S	VA193	BNT162b2 (2 doses)	51-60	F	BNT	2021-04-06	BNT	2021-05-03	N.A.	N.A.	2021-06-04	32	N.A.	160	320	5	5			2nd dose M1								0.0183586	Negative	-0.0711665	Negative
VSC0306S	VA195	BNT162b2 (2 doses)	21-30	F	BNT	2021-04-15	BNT	2021-05-06	N.A.	N.A.	2021-06-04	29	N.A.	160	320	10	20			2nd dose M1
VSC0310S	VA204	BNT162b2 (2 doses)	21-30	F	BNT	2021-04-10	BNT	2021-05-01	N.A.	N.A.	2021-06-04	34	N.A.	320	320	5	5			2nd dose M1
VSC0312S	VA213	BNT162b2 (2 doses)	61-70	M	BNT	2021-04-11	BNT	2021-05-03	N.A.	N.A.	2021-06-04	32	N.A.	80	320	20	40			2nd dose M1								0.0113148	Negative	0.094847	Negative
VSC0314S	VA215	BNT162b2 (2 doses)	51-60	M	BNT	2021-04-12	BNT	2021-05-03	N.A.	N.A.	2021-06-04	32	N.A.	40	160	5	20			2nd dose M1								0.0219641	Negative	0.016203	Negative
VSC0315S	VA217	BNT162b2 (2 doses)	41-50	M	BNT	2021-04-09	BNT	2021-04-30	N.A.	N.A.	2021-06-04	35	N.A.	320	320	5	10			2nd dose M1								0.0246264	Negative	0.018179	Negative
VSC0316S	VA223	BNT162b2 (2 doses)	61-70	M	BNT	2021-04-12	BNT	2021-05-03	N.A.	N.A.	2021-06-04	32	N.A.	10	20	5	5			2nd dose M1								0.0835302	Negative	-0.0391244	Negative
VSC0317S	VA224	BNT162b2 (2 doses)	51-60	F	BNT	2021-04-13	BNT	2021-05-04	N.A.	N.A.	2021-06-04	31	N.A.	160	320	10	20			2nd dose M1								0.0798695	Negative	0.0853623	Negative
VSC0318S	VA254	BNT162b2 (2 doses)	51-60	M	BNT	2021-04-16	BNT	2021-05-08	N.A.	N.A.	2021-06-04	27	N.A.	80	320	5	10			2nd dose M1								0.0708842	Negative	0.0482139	Negative
VSC0282S	VA208	CoronaVac (2 doses)	51-60	F	Coronavac	2021-04-02	Coronavac	2021-05-01	N.A.	N.A.	2021-06-03	33	N.A.	80	320	5	5			2nd dose M1								0.082199	Negative	2.28937	Positive
VSC0283S	VA209	CoronaVac (2 doses)	51-60	M	Coronavac	2021-04-02	Coronavac	2021-05-01	Coronavac	N.A.	2021-06-03	33	N.A.	10	40	5	5			2nd dose M1
VSC0300S	VA175	CoronaVac (2 doses)	51-60	M	Coronavac	2021-04-06	Coronavac	2021-05-04	Coronavac	N.A.	2021-06-04	31	N.A.	10	40	5	5			2nd dose M1								0.254007	Negative	0.844784	Negative
VSC0301S	VA177	CoronaVac (2 doses)	51-60	F	Coronavac	2021-04-02	Coronavac	2021-04-30	BNT	N.A.	2021-06-04	35	N.A.	10	40	5	5			2nd dose M1								0.175092	Negative	0.303411	Negative
VSC0302S	VA182	CoronaVac (2 doses)	61-70	M	Coronavac	2021-04-04	Coronavac	2021-05-02	Coronavac	N.A.	2021-06-04	33	N.A.	10	20	5	5			2nd dose M1
VSC0308S	VA200	CoronaVac (2 doses)	51-60	M	Coronavac	2021-04-02	Coronavac	2021-05-02	Coronavac	N.A.	2021-06-04	33	N.A.	20	80	5	5			2nd dose M1								0.0172626	Negative	0.113421	Negative
VSC0309S	VA203	CoronaVac (2 doses)	51-60	F	Coronavac	2021-04-08	Coronavac	2021-05-06	BNT	N.A.	2021-06-04	29	N.A.	5	20	5	5			2nd dose M1
VSC0311S	VA206	CoronaVac (2 doses)	51-60	F	Coronavac	2021-04-01	Coronavac	2021-04-29	Coronavac	N.A.	2021-06-04	36	N.A.	40	160	5	5			2nd dose M1								0.0358952	Negative	2.35537	Positive
VSC0313S	VA214	CoronaVac (2 doses)	51-60	F	Coronavac	2021-04-09	Coronavac	2021-05-06	Coronavac	N.A.	2021-06-04	29	N.A.	10	40	5	5			2nd dose M1								-0.0848613	Negative	1.42784	Positive
VSC0319S	VA298	CoronaVac (2 doses)	51-60	F	Coronavac	2021-04-22	Coronavac	2021-05-20	N.A.	N.A.	2021-06-04	15	N.A.	10	40	5	5			2nd dose M1								0.0835302	Negative	0.469888	Negative
VSC0450S	VA240	CoronaVac (2 doses)	61-70	M	Coronavac	2021-04-14	Coronavac	2021-05-12	BNT	N.A.	2021-06-09	28	N.A.	10	40	5	5			2nd dose M1
VSC0505S	VA199	CoronaVac (2 doses)	51-60	F	Coronavac	2021-04-09	Coronavac	2021-05-12	Coronavac	N.A.	2021-06-16	35	N.A.	5	20	5	5			2nd dose M1
VSC0584S	VA303	CoronaVac (2 doses)	41-50	F	Coronavac	2021-04-21	Coronavac	2021-05-19	Coronavac	N.A.	2021-06-18	30	N.A.	5	20	5	5			2nd dose M1
VSC0639S	VA342	CoronaVac (2 doses)	41-50	F	Coronavac	2021-04-27	Coronavac	2021-05-25	Coronavac	N.A.	2021-06-23	29	N.A.	5	20	5	5			2nd dose M1
VSC0658S	VA183	CoronaVac (2 doses)	51-60	F	Coronavac	2021-04-17	Coronavac	2021-05-17	Coronavac	N.A.	2021-06-25	39	N.A.	10	40	5	5			2nd dose M1
VSC0701S	VA304	CoronaVac (2 doses)	31-40	F	Coronavac	2021-04-28	Coronavac	2021-05-26	BNT	N.A.	2021-06-29	34	N.A.	5	20	5	5			2nd dose M1
VSC0703S	VA315	CoronaVac (2 doses)	51-60	M	Coronavac	25 Apr 2021	Coronavac	2021-05-30	Coronavac	N.A.	2021-06-29	30	N.A.	5	20	5	5			2nd dose M1
VSC0783S	VA119	CoronaVac (2 doses)	51-60	F	Coronavac	2021-05-12	Coronavac	2021-06-09	BNT	N.A.	2021-07-14	35	N.A.	10	20	5	5			2nd dose M1
VSC0787S	VA361	CoronaVac (2 doses)	41-50	F	Coronavac	2021-05-05	Coronavac	2021-06-04	Coronavac	N.A.	2021-07-14	40	N.A.	5	20	5	5			2nd dose M1
VSC0788S	VA363	CoronaVac (2 doses)	41-50	F	Coronavac	2021-05-07	Coronavac	2021-06-04	Coronavac	N.A.	2021-07-14	40	N.A.	5	20	5	5			2nd dose M1
VSC0792S	VA391	CoronaVac (2 doses)	31-40	F	Coronavac	2021-05-07	Coronavac	2021-06-04	Coronavac	N.A.	2021-07-14	40	N.A.	5	10	5	5			2nd dose M1
VSC0794S	VA394	CoronaVac (2 doses)	41-50	F	Coronavac	2021-05-07	Coronavac	2021-06-10	BNT	N.A.	2021-07-14	34	N.A.	5	20	5	5			2nd dose M1
VSC0945S	VA401	CoronaVac (2 doses)	61-70	F	Coronavac	2021-05-14	Coronavac	2021-06-18	Coronavac	N.A.	2021-07-20	32	N.A.	20	40	5	5			2nd dose M1
VSC0956S	VA431	CoronaVac (2 doses)	41-50	F	Coronavac	2021-05-31	Coronavac	2021-06-28	BNT	N.A.	2021-07-29	31	N.A.	40	160	5	5			2nd dose M1
VSC0960S	VA443	CoronaVac (2 doses)	51-60	M	Coronavac	2021-06-05	Coronavac	2021-07-03	Coronavac	N.A.	2021-08-04	32	N.A.	5	20	5	5			2nd dose M1
VSC0964S	VA453	CoronaVac (2 doses)	41-50	F	Coronavac	2021-06-05	Coronavac	2021-07-04	Coronavac	N.A.	2021-08-04	31	N.A.	10	20	5	5			2nd dose M1
VSC0968S	VA456	CoronaVac (2 doses)	41-50	M	Coronavac	2021-06-05	Coronavac	2021-07-03	BNT	N.A.	2021-08-06	34	N.A.	10	20	5	5			2nd dose M1
VSC0984S	VA450	CoronaVac (2 doses)	61-70	M	Coronavac	2021-06-05	Coronavac	2021-07-03	Coronavac	N.A.	2021-08-11	39	N.A.	5	10	5	5			2nd dose M1
VSC0995S	VA469	CoronaVac (2 doses)	41-50	F	Coronavac	2021-06-13	Coronavac	2021-07-11	Coronavac	N.A.	2021-08-11	31	N.A.	10	40	5	5			2nd dose M1
VSC1017S	VA455	CoronaVac (2 doses)	41-50	M	Coronavac	2021-06-05	Coronavac	2021-07-03	BNT	N.A.	2021-08-13	41	N.A.	20	80	5	5			2nd dose M1
#N/A	VA145	predose to BNT162b2 (2 doses)	41-50	F	N.A.	N.A.	N.A.	N.A.	N.A.	N.A.		N.A.	N.A.	5	5
#N/A	VA147	predose to BNT162b2 (2 doses)	31-40	F	N.A.	N.A.	N.A.	N.A.	N.A.	N.A.		N.A.	N.A.	5	5
#N/A	VA148	predose to BNT162b2 (2 doses)	51-60	M	N.A.	N.A.	N.A.	N.A.	N.A.	N.A.		N.A.	N.A.	5	5
#N/A	VA151	predose to BNT162b2 (2 doses)	21-30	F	N.A.	N.A.	N.A.	N.A.	N.A.	N.A.		N.A.	N.A.	5	5
#N/A	VA181	predose to BNT162b2 (2 doses)	41-50	F	N.A.	N.A.	N.A.	N.A.	N.A.	N.A.		N.A.	N.A.	5	5
#N/A	VA216	predose to BNT162b2 (2 doses)	41-50	M	N.A.	N.A.	N.A.	N.A.	N.A.	N.A.		N.A.	N.A.	5	5
#N/A	VA010	predose to BNT162b2 (2 doses)	71-80	M	N.A.	N.A.	N.A.	N.A.	N.A.	N.A.		N.A.	N.A.	5	5
#N/A	VA011	predose to BNT162b2 (2 doses)	71-80	M	N.A.	N.A.	N.A.	N.A.	N.A.	N.A.		N.A.	N.A.	5	5
#N/A	VA012	predose to BNT162b2 (2 doses)	61-70	F	N.A.	N.A.	N.A.	N.A.	N.A.	N.A.		N.A.	N.A.	5	5
#N/A	VA013	predose to BNT162b2 (2 doses)	31-40	M	N.A.	N.A.	N.A.	N.A.	N.A.	N.A.		N.A.	N.A.	5	5
#N/A	VA029	predose to BNT162b2 (2 doses)	41-50	M	N.A.	N.A.	N.A.	N.A.	N.A.	N.A.		N.A.	N.A.	5	5
#N/A	VA033	predose to BNT162b2 (2 doses)	41-50	F	N.A.	N.A.	N.A.	N.A.	N.A.	N.A.		N.A.	N.A.	5	5
#N/A	VA134	predose to BNT162b2 (2 doses)	31-40	M	N.A.	N.A.	N.A.	N.A.	N.A.	N.A.		N.A.	N.A.	5	5
#N/A	VA149	predose to BNT162b2 (2 doses)	31-40	F	N.A.	N.A.	N.A.	N.A.	N.A.	N.A.		N.A.	N.A.	5	5
#N/A	VA162	predose to BNT162b2 (2 doses)	51-60	M	N.A.	N.A.	N.A.	N.A.	N.A.	N.A.		N.A.	N.A.	5	5
#N/A	VA163	predose to BNT162b2 (2 doses)	51-60	F	N.A.	N.A.	N.A.	N.A.	N.A.	N.A.		N.A.	N.A.	5	5
#N/A	VA167	predose to BNT162b2 (2 doses)	41-50	M	N.A.	N.A.	N.A.	N.A.	N.A.	N.A.		N.A.	N.A.	5	5
#N/A	VA172	predose to BNT162b2 (2 doses)	71-80	F	N.A.	N.A.	N.A.	N.A.	N.A.	N.A.		N.A.	N.A.	5	5
#N/A	VA173	predose to BNT162b2 (2 doses)	71-80	M	N.A.	N.A.	N.A.	N.A.	N.A.	N.A.		N.A.	N.A.	5	5
#N/A	VA191	predose to BNT162b2 (2 doses)	51-60	M	N.A.	N.A.	N.A.	N.A.	N.A.	N.A.		N.A.	N.A.	5	5
#N/A	VA192	predose to BNT162b2 (2 doses)	51-60	F	N.A.	N.A.	N.A.	N.A.	N.A.	N.A.		N.A.	N.A.	5	5
#N/A	VA193	predose to BNT162b2 (2 doses)	51-60	F	N.A.	N.A.	N.A.	N.A.	N.A.	N.A.		N.A.	N.A.	5	5
#N/A	VA195	predose to BNT162b2 (2 doses)	21-30	F	N.A.	N.A.	N.A.	N.A.	N.A.	N.A.		N.A.	N.A.	5	5
#N/A	VA204	predose to BNT162b2 (2 doses)	21-30	F	N.A.	N.A.	N.A.	N.A.	N.A.	N.A.		N.A.	N.A.	5	5
#N/A	VA213	predose to BNT162b2 (2 doses)	61-70	M	N.A.	N.A.	N.A.	N.A.	N.A.	N.A.		N.A.	N.A.	5	5
#N/A	VA215	predose to BNT162b2 (2 doses)	51-60	M	N.A.	N.A.	N.A.	N.A.	N.A.	N.A.		N.A.	N.A.	5	5
#N/A	VA217	predose to BNT162b2 (2 doses)	41-50	M	N.A.	N.A.	N.A.	N.A.	N.A.	N.A.		N.A.	N.A.	5	5
#N/A	VA223	predose to BNT162b2 (2 doses)	61-70	M	N.A.	N.A.	N.A.	N.A.	N.A.	N.A.		N.A.	N.A.	5	5
#N/A	VA224	predose to BNT162b2 (2 doses)	51-60	F	N.A.	N.A.	N.A.	N.A.	N.A.	N.A.		N.A.	N.A.	5	5
#N/A	VA254	predose to BNT162b2 (2 doses)	51-60	M	N.A.	N.A.	N.A.	N.A.	N.A.	N.A.		N.A.	N.A.	5	5
#N/A	VA208	Predose to CoronaVac (2 doses)	51-60	F	N.A.	N.A.	N.A.	N.A.	N.A.	N.A.		N.A.	N.A.	5	5
#N/A	VA209	Predose to CoronaVac (2 doses)	51-60	M	N.A.	N.A.	N.A.	N.A.	N.A.	N.A.		N.A.	N.A.	5	5
#N/A	VA175	Predose to CoronaVac (2 doses)	41-50	M	N.A.	N.A.	N.A.	N.A.	N.A.	N.A.		N.A.	N.A.	5	5
#N/A	VA177	Predose to CoronaVac (2 doses)	51-60	F	N.A.	N.A.	N.A.	N.A.	N.A.	N.A.		N.A.	N.A.	5	5
#N/A	VA182	Predose to CoronaVac (2 doses)	61-70	M	N.A.	N.A.	N.A.	N.A.	N.A.	N.A.		N.A.	N.A.	5	5
#N/A	VA200	Predose to CoronaVac (2 doses)	51-60	M	N.A.	N.A.	N.A.	N.A.	N.A.	N.A.		N.A.	N.A.	5	5
#N/A	VA203	Predose to CoronaVac (2 doses)	51-60	F	N.A.	N.A.	N.A.	N.A.	N.A.	N.A.		N.A.	N.A.	5	5
#N/A	VA206	Predose to CoronaVac (2 doses)	41-50	F	N.A.	N.A.	N.A.	N.A.	N.A.	N.A.		N.A.	N.A.	5	5
#N/A	VA214	Predose to CoronaVac (2 doses)	51-60	F	N.A.	N.A.	N.A.	N.A.	N.A.	N.A.		N.A.	N.A.	5	5
#N/A	VA298	Predose to CoronaVac (2 doses)	51-60	F	N.A.	N.A.	N.A.	N.A.	N.A.	N.A.		N.A.	N.A.	5	5
#N/A	VA240	Predose to CoronaVac (2 doses)	61-70	M	N.A.	N.A.	N.A.	N.A.	N.A.	N.A.		N.A.	N.A.	5	5
#N/A	VA199	Predose to CoronaVac (2 doses)	51-60	F	N.A.	N.A.	N.A.	N.A.	N.A.	N.A.		N.A.	N.A.	5	5
#N/A	VA303	Predose to CoronaVac (2 doses)	41-50	F	N.A.	N.A.	N.A.	N.A.	N.A.	N.A.		N.A.	N.A.	5	5
#N/A	VA342	Predose to CoronaVac (2 doses)	41-50	F	N.A.	N.A.	N.A.	N.A.	N.A.	N.A.		N.A.	N.A.	5	5
#N/A	VA183	Predose to CoronaVac (2 doses)	51-60	F	N.A.	N.A.	N.A.	N.A.	N.A.	N.A.		N.A.	N.A.	5	5
#N/A	VA304	Predose to CoronaVac (2 doses)	31-40	F	N.A.	N.A.	N.A.	N.A.	N.A.	N.A.		N.A.	N.A.	5	5
#N/A	VA315	Predose to CoronaVac (2 doses)	51-60	M	N.A.	N.A.	N.A.	N.A.	N.A.	N.A.		N.A.	N.A.	5	5
#N/A	VA119	Predose to CoronaVac (2 doses)	51-60	F	N.A.	N.A.	N.A.	N.A.	N.A.	N.A.		N.A.	N.A.	5	5
#N/A	VA361	Predose to CoronaVac (2 doses)	41-50	F	N.A.	N.A.	N.A.	N.A.	N.A.	N.A.		N.A.	N.A.	5	5
#N/A	VA363	Predose to CoronaVac (2 doses)	41-50	F	N.A.	N.A.	N.A.	N.A.	N.A.	N.A.		N.A.	N.A.	5	5
#N/A	VA391	Predose to CoronaVac (2 doses)	31-40	F	N.A.	N.A.	N.A.	N.A.	N.A.	N.A.		N.A.	N.A.	5	5
#N/A	VA394	Predose to CoronaVac (2 doses)	41-50	F	N.A.	N.A.	N.A.	N.A.	N.A.	N.A.		N.A.	N.A.	5	5
#N/A	VA401	Predose to CoronaVac (2 doses)	61-70	F	N.A.	N.A.	N.A.	N.A.	N.A.	N.A.		N.A.	N.A.	5	5
#N/A	VA431	Predose to CoronaVac (2 doses)	41-50	F	N.A.	N.A.	N.A.	N.A.	N.A.	N.A.		N.A.	N.A.	5	5
VSC0405S-A	VA443	Predose to CoronaVac (2 doses)	51-60	M	N.A.	N.A.	N.A.	N.A.	N.A.	N.A.		N.A.	N.A.	5	5
VSC0415S-A	VA453	Predose to CoronaVac (2 doses)	41-50	F	N.A.	N.A.	N.A.	N.A.	N.A.	N.A.		N.A.	N.A.	5	5
VSC0418S-A	VA456	Predose to CoronaVac (2 doses)	41-50	M	N.A.	N.A.	N.A.	N.A.	N.A.	N.A.		N.A.	N.A.	5	5
VSC0412S-A	VA450	Predose to CoronaVac (2 doses)	73	M	N.A.	N.A.	N.A.	N.A.	N.A.	N.A.		N.A.	N.A.	5	5
VSC0470S	VA469	Predose to CoronaVac (2 doses)	41-50	F	N.A.	N.A.	N.A.	N.A.	N.A.	N.A.		N.A.	N.A.	5	5
VSC0417S-A	VA455	Predose to CoronaVac (2 doses)	41-50	M	N.A.	N.A.	N.A.	N.A.	N.A.	N.A.		N.A.	N.A.	5	5
PWH0011S	CV011	SARS-CoV-2 convalescent Day 30-60	31-40	F	N.A.	N.A.	N.A.	N.A.	N.A.	N.A.	2020-05-14	N.A.	N.A.	40	80					M1	462	2020-03-23	2020-03-26	52
PWH0012S	CV012	SARS-CoV-2 convalescent Day 30-60	61-70	F	N.A.	N.A.	N.A.	N.A.	N.A.	N.A.	2020-05-14	N.A.	N.A.	80	320					M1	261	2020-03-16	2020-03-19	59	B.1.1.1
PWH0013S	CV013	SARS-CoV-2 convalescent Day 30-60	21-30	M	N.A.	N.A.	N.A.	N.A.	N.A.	N.A.	2020-05-14	N.A.	N.A.	80	160					M1	515	2020-03-24	2020-03-26	51
PWH0015S	CV015	SARS-CoV-2 convalescent Day 30-60	41-50	M	N.A.	N.A.	N.A.	N.A.	N.A.	N.A.	2020-05-14	N.A.	N.A.	80	320					M1	366	2020-03-23	2020-03-23	52
PWH0017S	CV017	SARS-CoV-2 convalescent Day 30-60	41-50	M	N.A.	N.A.	N.A.	N.A.	N.A.	N.A.	2020-05-14	N.A.	N.A.	10	40					M1	527	2020-03-22	2020-03-28	53
PWH0018S	CV018	SARS-CoV-2 convalescent Day 30-60	71-80	F	N.A.	N.A.	N.A.	N.A.	N.A.	N.A.	2020-05-14	N.A.	N.A.	80	<320					M1	301	2020-03-15	2020-03-20	60
PWH0019S	CV019	SARS-CoV-2 convalescent Day 30-60	21-30	M	N.A.	N.A.	N.A.	N.A.	N.A.	N.A.	2020-05-14	N.A.	N.A.	20	80					M1	562	2020-03-26	2020-03-28	49
PWH0021S	CV021	SARS-CoV-2 convalescent Day 30-60	51-60	M	N.A.	N.A.	N.A.	N.A.	N.A.	N.A.	2020-05-14	N.A.	N.A.	80	320					M1	729	2020-03-19	2020-04-01	56
PWH0024S	CV024	SARS-CoV-2 convalescent Day 30-60	21-30	M	N.A.	N.A.	N.A.	N.A.	N.A.	N.A.	2020-05-19	N.A.	N.A.	160	320					M1	985	2020-03-26	2020-04-08	54
PWH0030S	CV030	SARS-CoV-2 convalescent Day 30-60	17-21	M	N.A.	N.A.	N.A.	N.A.	N.A.	N.A.	2020-05-19	N.A.	N.A.	40	160					M1	898	2020-04-03	2020-04-06	46
PWH0034S	CV034	SARS-CoV-2 convalescent Day 30-60	31-40	M	N.A.	N.A.	N.A.	N.A.	N.A.	N.A.	2020-05-21	N.A.	N.A.	80	320					M1	944	2020-03-28	2020-04-07	54
PWH0038S	CV038	SARS-CoV-2 convalescent Day 30-60	71-80	F	N.A.	N.A.	N.A.	N.A.	N.A.	N.A.	2020-05-21	N.A.	N.A.	20	80					M1	781	2020-04-02	2020-04-02	49
PWH0388S	CV171	SARS-CoV-2 convalescent Day 30-60	21-30	F	N.A.	N.A.	N.A.	N.A.	N.A.	N.A.	2020-08-27	N.A.	N.A.	10	20					M1	2177	2020-07-21	2020-07-19	37	B.1.1.63
PWH0389S	CV172	SARS-CoV-2 convalescent Day 30-60	21-30	F	N.A.	N.A.	N.A.	N.A.	N.A.	N.A.	2020-08-27	N.A.	N.A.	10	20					M1	2651	2020-07-15	2020-07-22	43
PWH0395S	CV177	SARS-CoV-2 convalescent Day 30-60	31-40	F	N.A.	N.A.	N.A.	N.A.	N.A.	N.A.	2020-09-01	N.A.	N.A.	10	40					M1	2897	2020-07-21	2020-07-29	42
PWH0501S	CV229	SARS-CoV-2 convalescent Day 30-60	61-70	M	N.A.	N.A.	N.A.	N.A.	N.A.	N.A.	2020-09-29	N.A.	N.A.	10	40					M1	3632	2020-07-31	2020-08-02	60
PWH0671S	CV312	SARS-CoV-2 convalescent Day 30-60	61-70	F	N.A.	N.A.	N.A.	N.A.	N.A.	N.A.	2021-01-26	N.A.	N.A.	320	320					M1	6845	2020-12-04	2020-12-04	53
PWH0678S	CV319	SARS-CoV-2 convalescent Day 30-60	21-30	M	N.A.	N.A.	N.A.	N.A.	N.A.	N.A.	2021-01-26	N.A.	N.A.	80	320					M1	7636	2020-12-12	2020-12-13	45
PWH0554S	CV270	SARS-CoV-2 convalescent Day 30-60	51-60	M	N.A.	N.A.	N.A.	N.A.	N.A.	N.A.	2020-10-27	N.A.	N.A.	10	40					M1	5073	Asymptomatic	2020-09-27	30	B.1.1.241
PWH0055S	CV055	SARS-CoV-2 convalescent Day 30-60	21-30	M	N.A.	N.A.	N.A.	N.A.	N.A.	N.A.	2020-05-28	N.A.	N.A.	80	320					M1	829	Asymptomatic	2020-04-03	55
PWH0231S	CV029	SARS-CoV-2 convalescent Day 180-270	31-40	F	N.A.	N.A.	N.A.	N.A.	N.A.	N.A.	2020-08-11	N.A.	N.A.	40	160	5	10	5	10	M6	67			183	B.42
PWH0232S	CV045	SARS-CoV-2 convalescent Day 180-270	61-70	M	N.A.	N.A.	N.A.	N.A.	N.A.	N.A.	2020-08-11	N.A.	N.A.	40	160	5	20	5	20	M6	28			192	B.42
PWH0233S	CV046	SARS-CoV-2 convalescent Day 180-270	51-60	F	N.A.	N.A.	N.A.	N.A.	N.A.	N.A.	2020-08-11	N.A.	N.A.	20	80	5	5	5	10	M6	37			194
PWH0234S	CV053	SARS-CoV-2 convalescent Day 180-270	61-70	M	N.A.	N.A.	N.A.	N.A.	N.A.	N.A.	2020-08-11	N.A.	N.A.	40	160	5	10	5	20	M6	72			185	B.42
PWH0250S	CV086	SARS-CoV-2 convalescent Day 180-270	61-70	M	N.A.	N.A.	N.A.	N.A.	N.A.	N.A.	2020-08-13	N.A.	N.A.	20	40	5	5	5	5	M6	NC_G506			184
PWH0254S	CV002	SARS-CoV-2 convalescent Day 180-270	61-70	F	N.A.	N.A.	N.A.	N.A.	N.A.	N.A.	2020-08-13	N.A.	N.A.	10	40	5	5	5	20	M6	24			198
PWH0463S	CV069	SARS-CoV-2 convalescent Day 180-270	61-70	M	N.A.	N.A.	N.A.	N.A.	N.A.	N.A.	2020-09-18	N.A.	N.A.	20	80	5	5	5	5	M6	134			192
PWH0465S	CV101	SARS-CoV-2 convalescent Day 180-270	41-50	F	N.A.	N.A.	N.A.	N.A.	N.A.	N.A.	2020-09-18	N.A.	N.A.	20	40	5	5	5	10	M6	204			184
PWH0493S	CV084	SARS-CoV-2 convalescent Day 180-270	31-40	F	N.A.	N.A.	N.A.	N.A.	N.A.	N.A.	2020-09-24	N.A.	N.A.	20	80	5	10	5	10	M6	705			181
PWH0496S	CV062	SARS-CoV-2 convalescent Day 180-270	51-60	F	N.A.	N.A.	N.A.	N.A.	N.A.	N.A.	2020-09-25	N.A.	N.A.	10	40	5	5	5	5	M6	347			188
PWH0497S	CV098	SARS-CoV-2 convalescent Day 180-270	31-40	F	N.A.	N.A.	N.A.	N.A.	N.A.	N.A.	2020-09-25	N.A.	N.A.	10	40	5	5	5	5	M6	704			183
PWH0683S	CV158	SARS-CoV-2 convalescent Day 180-270	61-70	M	N.A.	N.A.	N.A.	N.A.	N.A.	N.A.	2021-01-27	N.A.	N.A.	20	80	5	5	5	5	M6	3013			196
PWH0684S	CV159	SARS-CoV-2 convalescent Day 180-270	51-60	F	N.A.	N.A.	N.A.	N.A.	N.A.	N.A.	2021-01-27	N.A.	N.A.	80	320	80	160	10	40	M6	2308			193
PWH0688S	CV193	SARS-CoV-2 convalescent Day 180-270	31-40	F	N.A.	N.A.	N.A.	N.A.	N.A.	N.A.	2021-01-27	N.A.	N.A.	40	160	5	5	5	5	M6	2241			191
PWH0252S	CV100	SARS-CoV-2 convalescent Day 180-270	61-70	M	N.A.	N.A.	N.A.	N.A.	N.A.	N.A.	2020-08-13	N.A.	N.A.	10	40	5	5	N.A.	N.A.	M6	NC_E309			183
PWH0490S	CV012	SARS-CoV-2 convalescent Day 180-270	61-70	F	N.A.	N.A.	N.A.	N.A.	N.A.	N.A.	2020-09-24	N.A.	N.A.	40	160	10	20	N.A.	N.A.	M6	261			192	B.1.1.1
PWH0682S	CV151	SARS-CoV-2 convalescent Day 180-270	41-50	F	N.A.	N.A.	N.A.	N.A.	N.A.	N.A.	2021-01-27	N.A.	N.A.	10	40	N.A.	N.A.	N.A.	N.A.	M6	2306	2020-07-20	2020-07-22	191
PWH0679S	CV129	SARS-CoV-2 convalescent Day 180-270	41-50	F	N.A.	N.A.	N.A.	N.A.	N.A.	N.A.	2021-01-26	N.A.	N.A.	40	160	N.A.	N.A.	N.A.	N.A.	M6	1506	2020-07-07	2020-07-10	203
PWH0685S	CV163	SARS-CoV-2 convalescent Day 180-270	31-40	F	N.A.	N.A.	N.A.	N.A.	N.A.	N.A.	2021-01-27	N.A.	N.A.	20	80	N.A.	N.A.	N.A.	N.A.	M6	1720	2020-07-15	2020-07-17	196
PWH0680S	CV171	SARS-CoV-2 convalescent Day 180-270	21-30	F	N.A.	N.A.	N.A.	N.A.	N.A.	N.A.	2021-01-26	N.A.	N.A.	5	10	N.A.	N.A.	N.A.	N.A.	M6	2177	2020-07-21	2020-07-19	189	B.1.1.63

## Sheet: 365D rec
>365d Recovered
Subject no. given by PWH	Lab_ID_3	Sex	Age range	WHO severity (worst condition upon hospitalization)	Onset_date (from medical record)	Sample date 3	time-point 3
CV002	PWH002_M12	F	61-70	Critical	2020-01-28	2021-01-27	365
CV012	PWH012_M12	F	61-70	Stable	2020-03-16	2021-03-09	358
CV016	PWH016_M12	F	31-40	Stable	2020-03-26	2021-05-06	406
CV018	PWH018_M12	F	71-80	Stable	2020-03-15	2021-03-19	369
CV028	PWH028_M12	M	61-70	Critical	2020-03-27	2021-03-25	363
CV045	PWH045_M12	M	61-70	Stable	2020-01-30	2021-01-27	363
CV046	PWH046_M12	F	51-60	Stable	2020-01-30	2021-02-19	386
CV053	PWH053_M12	M	61-70	Stable	2020-02-12	2021-02-19	373
CV062	PWH062_M12	F	51-60	Stable	2020-03-22	2021-01-21	305
CV077	PWH077_M12	M	71-80	Serious	2020-02-06	2021-01-27	356
CV084	PWH084_M12	F	31-40	Stable	2020-03-27	2021-03-05	343
CV093	PWH093_M12	M	31-40	Stable	2020-02-20	2021-02-19	365
CV098	PWH098_M12	F	31-40	Stable	2020-03-26	2021-03-25	364
CV100	PWH100_M12	M	61-70	Stable	2020-02-12	2021-01-27	350
CV101	PWH101_M12	F	41-50	Stable	2020-03-18	2021-02-05	324
CV102	PWH102_M12	F	71-80	Stable	Asymptomic	2021-03-25	#VALUE!
CV129	PWH129_M12	F	41-50	Stable	2020-07-07	2021-06-30	358
CV151	PWH151_M12	F	41-50	Stable	2020-07-20	2021-07-16	361
CV158	PWH158_M12	M	51-60	Stable	2020-07-15	2021-07-09	359
CV159	PWH159_M12	F	51-60	Stable	2020-07-18	2021-07-09	356
CV163	PWH163_M12	F	31-40	Stable	2020-07-15	2021-07-16	366
CV193	PWH193_M12	F	31-40	Stable	2020-07-20	2021-07-16	361

## Sheet: SARS1 VAXX
GZ SARS1		Age range
participant code	sample_type	Age (2018)	Sex	Date_collection	Date_Dose_1		Date_Dose_2		Date_collection		Before(-)/After(+) 2nd dose
GY94	Plasma	31-40	F	2018	2020-12-30	Sinopharm	2021-01-27	Sinopharm
GY94	Plasma	31-40	F	2021-03-05	2020-12-30		2021-01-27		2021-03-05	37	1M
GY94	Plasma	31-40	F	2021-04-27	2020-12-30		2021-01-27		2021-04-27	90	3M
GY94	Plasma	31-40	F	2021-08-21	2020-12-30		2021-01-27		2021-08-21	206	6M
GY378	Plasma	31-40	F	2018	2020-12-29	Sinopharm	2021-01-27	Sinopharm	1905-07-10
GY378	Plasma	31-40	F	2021-03-12	2020-12-29		2021-01-27		2021-03-12	44	1M
GY378	Plasma	31-40	F	2021-08-06	2020-12-29		2021-01-27		2021-08-06	191	6M
GY376	Plasma	31-40	F	2018	2021-01-04	Sinopharm	2021-02-03	Sinopharm	1905-07-10
GY376	Plasma	31-40	F	2021-03-11	2021-01-04		2021-02-03		2021-03-11	36	1M
GY376	Plasma	31-40	F	2021-05-11	2021-01-04		2021-02-03		2021-05-11	97	3M
GY381	Plasma	21-30	F	2021-03-16	2021-01-05	Sinopharm	2021-02-03	Sinopharm	2021-03-16	41	1M
GY375	Plasma	41-50	M	2018	2021-02-25	Sinopharm	2021-03-25	Sinopharm	1905-07-10
GZ114	Plasma	31-40	F	2018	2021-02-24	Sinopharm	2021-03-26	Sinopharm	1905-07-10
GZ114	Plasma	31-40	F	2021-04-22	2021-02-24		2021-03-26		2021-04-22	27	1M
GZ114	Plasma	31-40	F	2021-06-23	2021-02-24		2021-03-26		2021-06-23	89	3M
GY380	Plasma	31-40	F	2018	2021-03-05	Sinopharm	2021-04-27	Sinopharm	1905-07-10
GY391	Plasma	21-30	F	2018	2021-03-25	Sinopharm	2021-04-28	Sinopharm	1905-07-10
GY391	Plasma	21-30	F	2021-08-11	2021-03-25		2021-04-28		2021-08-11	105	3M
GY379	Plasma	21-30	F	2018	2021-04-22	Sinopharm	2021-05-19	Sinopharm	1905-07-10
GY379	Plasma	21-30	F	2021-08-21	2021-04-22		2021-05-19		2021-08-21	94	3M
GY383	Plasma	41-50	F	2018	2021-06-07	Sinopharm	2021-07-02	Sinopharm	1905-07-10
GZ1032	Plasma	21-30	F	2018	2021-05-27	Sinopharm	2021-06-25	Sinopharm	1905-07-10	#NUM!
GZ1032	Plasma	21-30	F	2021-07-22	2021-05-27		2021-06-25		2021-07-22	27	1M
HK SARS1
Subject no.	Age	Gender	sample_type	Vaccine type	SARS?	1st Dose date	2nd Dose date	Pre Vaccination	M1
VA001BR	51-60	M	Plasma	B	Y	2021-03-14	2021-04-10	3/8/2021	12/5/2021
VA002BR	51-60	M	Plasma	B	Y	2021-04-14	2021-05-05	3/8/2021	6/4/2021
VA073BR	41-50	F	Plasma	B	Y	2021-03-21	2021-04-11	3/15/2021	13/5/2021
VA212BR	41-50	M	Plasma	B	Y	2021-04-10	2021-05-01	4/8/2021	6/7/2021
VA429BR	41-50	M	Plasma	B	Y	2021-05-28	2021-06-18	5/28/2021	9/3/2021
VA430BR	41-50	F	Plasma	B	Y	2021-05-28	2021-06-18	5/28/2021	7/16/2021
VA495BR	41-50	F	Plasma	B	Y	2021-06-18	2021-07-09	6/18/2021	8/11/2021
VA553SR	41-50	M	Plasma	S	Y	2021-06-25	2021-07-29	6/25/2021	9/2/2021
VA753SR	51-60	M	Plasma	S	Y	2021-07-30	NC	7/27/2021	9/27/2021

## Sheet: Omicron breakthrough
20220405
PID	Group	Time points	Note	LabID	Group
CV403	Omicron infected	Acute	Wave 5	PWH1281P	BNT vaccinated + Omicron infected
CV403	Omicron infected	convalescent	Wave 5	PWH1372P	BNT vaccinated + Omicron infected
CV404	Omicron infected	Acute	Wave 5	PWH1282P	CoronaVac + Omicron infected
CV404	Omicron infected	convalescent	Wave 5	PWH1397P	CoronaVac + Omicron infected
CV405	Omicron infected	Acute	Wave 5	PWH1283P	BNT vaccinated + Omicron infected
CV405	Omicron infected	convalescent	Wave 5	PWH1373P	BNT vaccinated + Omicron infected
CV408	Omicron infected	Acute	Wave 5	PWH1286P	CoronaVac + Omicron infected
CV408	Omicron infected	convalescent	Wave 5	PWH1401P	CoronaVac + Omicron infected
CV411	Omicron infected	Acute	Wave 5	PWH1289P	CoronaVac + Omicron infected
CV411	Omicron infected	convalescent	Wave 5	PWH1375P	CoronaVac + Omicron infected
CV415	Omicron infected	Acute	Wave 5	PWH1295P	BNT vaccinated + Omicron infected
CV415	Omicron infected	convalescent	Wave 5	PWH1376P	BNT vaccinated + Omicron infected
CV416	Omicron infected	Acute	Wave 5	PWH1296P	BNT vaccinated + Omicron infected
CV416	Omicron infected	convalescent	Wave 5	PWH1398P	BNT vaccinated + Omicron infected
CV417	Omicron infected	Acute	Wave 5	PWH1306P	Unvaccinated + Omicron infected
CV417	Omicron infected	convalescent	Wave 5	PWH1344P	Unvaccinated + Omicron infected
CV418	Omicron infected	Acute	Wave 5	PWH1307P	Unvaccinated + Omicron infected
CV418	Omicron infected	convalescent	Wave 5	PWH1399P	Unvaccinated + Omicron infected
CV421	Omicron infected	Acute	Wave 5	PWH1317P	BNT vaccinated + Omicron infected
CV421	Omicron infected	convalescent	Wave 5	PWH1339P	BNT vaccinated + Omicron infected
CV427	Omicron infected	Acute	Wave 5	PWH1322P	CoronaVac + Omicron infected
CV427	Omicron infected	convalescent	Wave 5	PWH1410P	CoronaVac + Omicron infected
CV429	Omicron infected	Acute	Wave 5	PWH1324P	CoronaVac + Omicron infected
CV429	Omicron infected	convalescent	Wave 5	PWH1411P	CoronaVac + Omicron infected
CV430	Omicron infected	Acute	Wave 5	PWH1325P	BNT vaccinated + Omicron infected
CV430	Omicron infected	convalescent	Wave 5	PWH1394P	BNT vaccinated + Omicron infected
CV433	Omicron infected	Acute	Wave 5	PWH1328P	BNT vaccinated + Omicron infected
CV433	Omicron infected	convalescent	Wave 5	PWH1419P	BNT vaccinated + Omicron infected
CV434	Omicron infected	Acute	Wave 5	PWH1329P	BNT vaccinated + Omicron infected
CV434	Omicron infected	convalescent	Wave 5	PWH1395P	BNT vaccinated + Omicron infected
CV436	Omicron infected	Acute	Wave 5	PWH1331P	CoronaVac + Omicron infected
CV436	Omicron infected	convalescent	Wave 5	PWH1412P	CoronaVac + Omicron infected
CV437	Omicron infected	Acute	Wave 5	PWH1332P	Unvaccinated + Omicron infected
CV437	Omicron infected	convalescent	Wave 5	PWH1420P	Unvaccinated + Omicron infected
CV444	Omicron infected	Acute	Wave 5	PWH1341P	Unvaccinated + Omicron infected
CV444	Omicron infected	convalescent	Wave 5	PWH1413P	Unvaccinated + Omicron infected
CV446	Omicron infected	Acute	Wave 5	PWH1343P	Unvaccinated + Omicron infected
CV446	Omicron infected	convalescent	Wave 5	PWH1400P	Unvaccinated + Omicron infected
CV447	Omicron infected	Acute	Wave 5	PWH1346P	BNT vaccinated + Omicron infected
CV447	Omicron infected	convalescent	Wave 5	PWH1414P	BNT vaccinated + Omicron infected
CV454	Omicron infected	Acute	Wave 5	PWH1359P	CoronaVac + Omicron infected
CV454	Omicron infected	convalescent	Wave 5	PWH1404P	CoronaVac + Omicron infected
CV458	Omicron infected	Acute	Wave 5	PWH1363P	BNT vaccinated + Omicron infected
CV458	Omicron infected	convalescent	Wave 5	PWH1421P	BNT vaccinated + Omicron infected

## Sheet: COBOVAX
pid	rsl_age range	female	triplet_collected.now	evr_vaxcov1_type.unblind	f_d0_hep_a1_cdate	f_d0_hep_a1_sid	f_d28_hep_a1_cdate	f_d28_hep_a1_sid
GK037	31-40	1	1	BioNTech	2021-11-30	CB1-GK037-D0H1	2021-12-28	CB1-GK037-D28H
GK023	51-60	0	1	BioNTech	2021-11-29	CB1-GK023-D0H1	2021-12-29	CB1-GK023-D28H1
GK054	51-60	0	1	BioNTech	2021-11-30	CB1-GK054-D0H1	2022-01-03	CB1-GK054-D28H1
GK010	61-70	0	1	BioNTech	2021-11-29	CB1-GK010-D0H1	2022-01-05	CB1-GK010-D28H1
GK198	51-60	0	1	BioNTech	2021-12-20	CB1-GK198-D0H1	2022-01-18	CB1-GK198-D28H1
GK123	21-30	0	1	BioNTech	2021-12-07	CB1-GK123-D0H1	2022-01-19	CB1-GK123-D28H1
GK150	61-70	1	1	BioNTech	2021-12-13	CB1-GK150-D0H1	2022-01-19	CB1-GK150-D28H1
GK193	61-70	0	1	BioNTech	2021-12-20	CB1-GK193-D0H1	2022-01-19	CB1-GK193-D28H1
GK158	51-60	0	1	BioNTech	2021-12-13	CB1-GK158-D0H1	2022-01-24	CB1-GK158-D28H
GK192	51-60	1	1	BioNTech	2021-12-20	CB1-GK192-D0H1	2022-01-24	CB1-GK192-D28H1
GK196	21-30	1	1	BioNTech	2021-12-20	CB1-GK196-D0H1	2022-01-24	CB1-GK196-D28H1
GK207	51-60	1	1	BioNTech	2021-12-21	CB1-GK207-D0H1	2022-01-24	CB1-GK207-D28H1
GK188	51-60	1	1	BioNTech	2021-12-20	CB1-GK188-D0H1	2022-01-26	CB1-GK188-D28H1
GK197	61-70	0	1	BioNTech	2021-12-20	CB1-GK197-D0H1	2022-01-26	CB1-GK197-D28H1
GK190	41-50	1	1	BioNTech	2021-12-20	CB1-GK190-D0H1	2022-02-09	CB1-GK190-D28H1
GK237	61-70	0	1	BioNTech	2021-12-28	CB1-GK237-D0H1	2022-02-09	CB1-GK237-D28H1
GK242	51-60	0	1	BioNTech	2021-12-28	CB1-GK242-D0H1	2022-02-09	CB1-GK242-D28H1
GK249	41-50	0	1	BioNTech	2021-12-28	CB1-GK249-D0H1	2022-02-09	CB1-GK249-D28H1
GK275	61-70	0	1	BioNTech	2022-01-03	CB1-GK275-D0H1	2022-02-09	CB1-GK275-28H1
GK276	61-70	0	1	BioNTech	2022-01-03	CB1-GK276-D0H1	2022-02-09	CB1-GK276-D28H1
GK279	51-60	0	1	BioNTech	2022-01-03	CB1-GK279-D0H1	2022-02-09	CB1-GK279-D28H1
GK281	61-70	0	1	BioNTech	2022-01-04	CB1-GK281-D0H1	2022-02-09	CB1-GK281-D28H1
GK285	51-60	0	1	BioNTech	2022-01-04	CB1-GK285-D0H1	2022-02-09	CB1-GK285-D28H1
GK291	61-70	0	1	BioNTech	2022-01-06	CB1-GK291-D0H1	2022-02-09	CB1-GK291-D28H1
GK295	41-50	1	1	BioNTech	2022-01-06	CB1-GK295-D0H1	2022-02-09	CB1-GK295-D28H1
GK297	51-60	1	1	BioNTech	2022-01-06	CB1-GK297-D0H1	2022-02-09	CB1-GK297-D28H1
GK300	41-50	1	1	BioNTech	2022-01-06	CB1-GK300-D0H1	2022-02-09	CB1-GK300-D28H1
GK293	41-50	1	1	BioNTech	2022-01-06	CB1-GK293-D0H1	2022-02-16	CB1-GK293-D28H1
GK294	31-40	1	1	BioNTech	2022-01-06	CB1-GK289-D0H1	2022-02-16	CB1-GK294-D28H1
GK298	61-70	0	1	BioNTech	2022-01-06	CB1-GK298-D0H1	2022-02-16	CB1-GK298-D28H1
GK302	51-60	1	1	BioNTech	2022-01-10	CB1-GK302-D0H1	2022-02-16	CB1-GK302-D28H1
GK306	21-30	1	1	BioNTech	2022-01-10	CB1-GK306-D0H1	2022-02-16	CB1-GK306-D28H1
GK364	61-70	0	1	BioNTech	2022-01-18	CB1-GK364-D0H1	2022-02-16	CB1-GK364-D28H1
GK367	41-50	1	1	BioNTech	2022-01-18	CB1-GK0367-D0H1	2022-02-16	CB1-GK367-D28H1
GK371	51-60	0	1	BioNTech	2022-01-18	CB1-GK371-D0H1	2022-02-16	CB1-GK371-D28H1
GK373	51-60	1	1	BioNTech	2022-01-18	CB1-GK373-D0H1	2022-02-16	CB1-GK373-D28H1
GK290	51-60	1	1	BioNTech	2022-01-06	CB1-GK290-D0H1	2022-02-23	CB1-GK290-D28H1
GK292	41-50	1	1	BioNTech	2022-01-06	CB1-GK292-D0H1	2022-02-23	CB1-GK292-D28H1
GK315	51-60	0	1	BioNTech	2022-01-11	CB1-GK315-D0H1	2022-02-23	CB1-GK315-D28H1
GK316	61-70	1	1	BioNTech	2022-01-11	CB1-GK316-D0H1	2022-02-23	CB1-GK316-D28H1
GK003	41-50	0	1	Sinovac	2021-11-29	CB1-GK003-D0H1	2021-12-28	CB1-GK003-D28H1
GK004	61-70	0	1	Sinovac	2021-11-29	CB1-GK004-D0H1	2021-12-28	CB1-GK004-D28H1
GK008	41-50	1	1	Sinovac	2021-11-29	CB1-GK008-D0H1	2021-12-28	CB1-GK008-D28H1
GK046	61-70	0	1	Sinovac	2021-11-30	CB1-GK046-D0H1	2021-12-28	CB1-GK046-D28H
GK057	51-60	1	1	Sinovac	2021-11-30	CB1-GK057-D0H1	2021-12-28	CB1-GK057-D28H1
GK002	41-50	1	1	Sinovac	2021-11-29	CB1-GK002-D0H1	2021-12-29	CB1-GK002-D28H1
GK005	61-70	1	1	Sinovac	2021-11-29	CB1-GK005-D0H1	2021-12-29	CB1-GK005-D28H1
GK006	51-60	1	1	Sinovac	2021-11-29	CB1-GK006-D0H1	2021-12-29	CB1-GK006-D28H1
GK007	61-70	0	1	Sinovac	2021-11-29	CB1-GK007-D0H1	2021-12-29	CB1-GK007-D28H1
GK027	51-60	1	1	Sinovac	2021-11-29	CB1-GK027-D0H1	2021-12-29	CB1-GK027-D28H1
GK031	41-50	0	1	Sinovac	2021-11-30	CB1-GK031-D0H1	2021-12-29	CB1-GK031-D28H1
GK032	41-50	1	1	Sinovac	2021-11-30	CB1-GK032-D0H1	2021-12-29	CB1-GK032-D28H1
GK033	41-50	0	1	Sinovac	2021-11-30	CB1-GK033-D0H1	2021-12-29	CB1-GK033-D28H1
GK036	61-70	0	1	Sinovac	2021-11-30	CB1-GK036-D0H1	2021-12-29	CB1-GK036-D28H1
GK017	51-60	0	1	Sinovac	2021-11-29	CB1-GK017-D0H1	2022-01-03	CB1-GK017-D28H
GK026	71-80	1	1	Sinovac	2021-11-29	CB1-GK026-D0H1	2022-01-03	CB1-GK026-D28H
GK038	31-40	0	1	Sinovac	2021-11-30	CB1-GK038-D0H1	2022-01-03	CB1-GK038-D28H
GK041	31-40	1	1	Sinovac	2021-11-30	CB1-GK041-D0H1	2022-01-03	CB1-GK041-D28H
GK051	51-60	0	1	Sinovac	2021-11-30	CB1-GK051-D0H1	2022-01-03	CB1-GK051-D28H
GK011	61-70	1	1	Sinovac	2021-11-29	CB1-GK011-D0H1	2022-01-04	CB1-GK011-D28H
GK039	41-50	0	1	Sinovac	2021-11-30	CB1-GK039-D0H1	2022-01-04	CB1-GK039-D28H
GK001	61-70	0	1	Sinovac	2021-11-29	CB1-GK001-D0H1	2022-01-05	CB1-GK001-D28H1
GK009	41-50	0	1	Sinovac	2021-11-29	CB1-GK009-D0H1	2022-01-05	CB1-GK009-D28H1
GK021	61-70	0	1	Sinovac	2021-11-29	CB1-GK021-D0H1	2022-01-05	CB1-GK021-D28H1
GK030	41-50	1	1	Sinovac	2021-11-30	CB1-GK030-D0H1	2022-01-05	CB1-GK030-D28H1
GK034	61-70	0	1	Sinovac	2021-11-30	CB1-GK034-D0H1	2022-01-12	CB1-GK034-D28H1
GK087	51-60	0	1	Sinovac	2021-12-06	CB1-GK087-D0H1	2022-01-12	CB1-GK087-D28H1
GK090	41-50	0	1	Sinovac	2021-12-06	CB1-GK090-D0H1	2022-01-12	CB1-GK090-D28H1
GK114	61-70	1	1	Sinovac	2021-12-07	CB1-GK114-D0H1	2022-01-13	CB1-GK114-D28H
GK035	51-60	1	1	Sinovac	2021-11-30	CB1-GK035-D0H1	2022-01-17	CB1-GK035-D28H1
GK165	61-70	1	1	Sinovac	2021-12-14	CB1-GK165-D0H1	2022-01-17	CB1-GK165-D28H1
GK094	51-60	1	1	Sinovac	2021-12-06	CB1-GK094-D0H1	2022-01-19	CB1-GK094-D28H1
GK098	71-80	0	1	Sinovac	2021-12-06	CB1-GK098-D0H1	2022-01-19	CB1-GK098-D28H1
GK115	41-50	0	1	Sinovac	2021-12-07	CB1-GK115-D0H1	2022-01-19	CB1-GK115-D28H1
GK116	31-40	0	1	Sinovac	2021-12-07	CB1-GK116-D0H1	2022-01-19	CB1-GK116-D28H1
GK120	71-80	0	1	Sinovac	2021-12-07	CB1-GK120-D0H1	2022-01-19	CB1-GK120-D28H1
GK122	51-60	0	1	Sinovac	2021-12-07	CB1-GK122-D0H1	2022-01-19	CB1-GK122-D28H1
GK152	51-60	1	1	Sinovac	2021-12-13	CB1-GK152-D0H1	2022-01-24	CB1-GK153-D28H1
GK153	61-70	0	1	Sinovac	2021-12-13	CB1-GK153-D0H1	2022-01-24	CB1-GK153-D28H1
GK164	41-50	1	1	Sinovac	2021-12-14	CB1-GK164-D0H1	2022-01-26	CB1-GK164-D28H1

## Sheet: Organized Samples
																												Omicron Breakthrough
Pre-BB		BB		Pre-CC		CC		Recovered+B		Recovered+C		30-60d Recovered			180-270d Recovered			>365d Recovered		COBOVAX								BNT vaccinated		CoronaVac		Unvaccinated		Convalesent COVID19 patients plasma		GZ SARS-1 Sinopharm				HK SARS1 BB/CC
Subject no.	Plasma_ID	Subject no.	Plasma_ID	Subject no.	Plasma_ID	Subject no.	Plasma_ID	Subject no.	Plasma_ID	Subject no.	Plasma_ID	Subject no.	Plasma_ID	Plasma_ID_SV	Subject no.	Plasma_ID	Plasma_ID_SV	Subject no.	Plasma_ID	BB-X 0d		CC-X 0d		BB-X 30d		CC-X 30d		Subject no.	Plasma_ID	Subject no.	Plasma_ID	Subject no.	Plasma_ID		Lab_ID_3	2018	1M	3M	6M	Pre-HK SARS1 + BB	1M-HK SARS1 + BB	Pre-HK SARS1 + CC	1M-HK SARS1 + CC
VA145	VSC0334P	VA145	VSC0372P	VA208	VSC0354P	VA208	VSC0392P	CV089	PWH0898HB	CV033	PWH0852HB	CV011	PWH0011HB	PWH011	CV029	PWH0231HB-A	PWH029	1	PWH002_M12	GK037	GK279	GK003	GK039	GK037	GK279	GK003	GK039	CV403	PWH1281P	CV404	PWH1282P	CV417	PWH1306P	Acute	PWH002_M24	GY94-1	GY94-3	GY94-4	GY94-5	Pre-VA001BR	M1-VA001BR	Pre-VA553SR	M1-VA553SR
VA147	VSC0335P	VA147	VSC0373P	VA209	VSC2859P	VA209	VSC1361P	CV240	PWH0948HB	CV190	PWH0972HB	CV012	PWH0012HB	PWH012	CV045	PWH0232HB-A	PWH045	2	PWH016_M12	GK023	GK281	GK004	GK001	GK023	GK281	GK004	GK001	CV403	PWH1372P	CV404	PWH1397P	CV417	PWH1344P	convalescent	PWH016_M24	GY383-1	GZ114-5	GZ114-6	GY378-4	Pre-VA002BR	M1-VA002BR	Pre-VA753SR	M1-VA753SR
VA148	VSC0336P	VA148	VSC0374P	VA175	VSC0344P	VA175	VSC0382P	CV306	PWH0995HB	CV273	PWH0993HB	CV013	PWH0013HB	PWH013	CV046	PWH0233HB-A	PWH046	3	PWH018_M12	GK054	GK285	GK008	GK009	GK054	GK285	GK008	GK009	CV405	PWH1283P	CV408	PWH1286P	CV418	PWH1307P	Acute	PWH018_M24	GZ114-1	GY376-2	GY376-4		Pre-VA073BR	M1-VA073BR
VA151	VSC0338P	VA151	VSC0376P	VA177	VSC0345P	VA177	VSC0383P	CV381B	PWH1020HB	CV347S	PWH1041HB	CV015	PWH0015HB	PWH015	CV053	PWH0234HB-A	PWH053	4	PWH028_M12	GK010	GK291	GK046	GK021	GK010	GK291	GK046	GK021	CV405	PWH1373P	CV408	PWH1401P	CV418	PWH1399P	convalescent	PWH028_M24	GY375-1	GY378-2	GY379-4		Pre-VA212BR	M1-VA212BR
VA181	VSC0346P	VA181	VSC0384P	VA182	VSC2860P	VA182	VSC1379P	CV155B	PWH1035HB	CV337S	PWH1042HB	CV017	PWH0017HB	PWH017	CV086	PWH0250HB-A	PWH086	5	PWH045_M12	GK198	GK295	GK057	GK030	GK198	GK295	GK057	GK030	CV415	PWH1295P	CV411	PWH1289P	CV437	PWH1332P	Acute	PWH045_M24	GY376-1	GY381-1	GY391-5		Pre-VA429BR	M1-VA429BR-2
VA216	VSC0358P	VA216	VSC0396P	VA200	VSC0351P	VA200	VSC0389P	CV279B	PWH1038HB	CV173S	PWH1050HB	CV018	PWH0018HB	PWH018	CV002	PWH0254HB-A	PWH002	6	PWH053_M12	GK123	GK297	GK002	GK034	GK123	GK297	GK002	GK034	CV415	PWH1376P	CV411	PWH1375P	CV437	PWH1420P	convalescent	PWH053_M24	GY378-1	GZ1032-2			Pre-VA430BR	M1-VA430BR-2
VA010	VSC0327P	VA010	VSC0365P	VA203	VSC2861P	VA203	VSC1394P	CV330B	PWH1053HB	CV042S	PWH1067HB	CV019	PWH0019HB	PWH019	CV069	PWH0463HB-A	PWH069	7	PWH077_M12	GK150	GK300	GK005	GK087	GK150	GK300	GK005	GK087	CV416	PWH1296P	CV427	PWH1322P	CV444	PWH1341P	Acute	PWH077_M24	GY379-1				Pre-VA495BR	M1-VA495BR-2
VA011	VSC0328P	VA011	VSC0366P	VA206	VSC0353P	VA206	VSC0391P	CV331B	PWH1054HB	CV223S	PWH1073HB	CV021	PWH0021HB	PWH021	CV101	PWH0465HB-A	PWH101	8	PWH093_M12	GK193	GK293	GK006	GK090	GK193	GK293	GK006	GK090	CV416	PWH1398P	CV427	PWH1410P	CV444	PWH1413P	convalescent	PWH093_M24	GY380-1
VA012	VSC0329P	VA012	VSC0367P	VA214	VSC0356P	VA214	VSC0394P	CV372B	PWH1055HB	CV149S	PWH1085HB	CV024	PWH0024HB	PWH024	CV084	PWH0493HB-A	PWH084	9	PWH102_M12	GK158	GK294	GK007	GK114	GK158	GK294	GK007	GK114	CV421	PWH1317P	CV429	PWH1324P	CV446	PWH1343P	Acute	PWH102_M24	GY391-1
VA013	VSC0330P	VA013	VSC0368P	VA298	VSC0363P	VA298	VSC0401P	CV379B	PWH1056HB	CV253S	PWH1089HB	CV030	PWH0030HB	PWH030	CV062	PWH0496HB-A	PWH062	10	PWH098_M12	GK192	GK298	GK027	GK035	GK192	GK298	GK027	GK035	CV421	PWH1339P	CV429	PWH1411P	CV446	PWH1400P	convalescent	PWH002_M12	GZ1032-1
VA029	VSC0331P	VA029	VSC0369P	VA240	VSC2862P	VA240	VSC1365P	CV250B	PWH1080HB	CV368S	PWH1091HB	CV034	PWH0034HB	PWH034	CV098	PWH0497HB-A	PWH098	11	PWH046_M12	GK196	GK302	GK031	GK165	GK196	GK302	GK031	GK165	CV430	PWH1325P	CV436	PWH1331P			Acute	PWH016_M12
VA033	VSC0332P	VA033	VSC0370P	VA199	VSC2863P	VA199	VSC1360P	CV128B	PWH1084HB	CV315S	PWH1096HB	CV038	PWH0038HB	PWH038	CV158	PWH0683HB-A	PWH158	12	PWH158_M12	GK207	GK306	GK032	GK094	GK207	GK306	GK032	GK094	CV430	PWH1394P	CV436	PWH1412P			convalescent	PWH018_M12
VA134	VSC0333P	VA134	VSC0371P	VA303	VSC2864P	VA303	VSC1367P	CV014B	PWH1099HB	CV356S	PWH1103HB	CV171	PWH0388HB-A	PWH171	CV159	PWH0684HB-A	PWH159	13	PWH159_M12	GK188	GK364	GK033	GK098	GK188	GK364	GK033	GK098	CV433	PWH1328P	CV454	PWH1359P			Acute	PWH028_M12
VA149	VSC0337P	VA149	VSC0375P	VA342	VSC2865P	VA342	VSC1388P	CV236B	PWH1100HB	CV255S	PWH1106HB	CV172	PWH0389HB-A	PWH172	CV193	PWH0688HB-A	PWH193	14	PWH193_M12	GK197	GK367	GK036	GK115	GK197	GK367	GK036	GK115	CV433	PWH1419P	CV454	PWH1404P			convalescent	PWH045_M12
VA162	VSC0339P	VA162	VSC0377P	VA183	VSC2866P	VA183	VSC1359P	CV063B	PWH1105HB	CV361S	PWH1109HB	CV177	PWH0395HB-A	PWH177	CV100	PWH0252HB-A	PWH100	15	PWH100_M12	GK190	GK371	GK017	GK116	GK190	GK371	GK017	GK116	CV434	PWH1329P					Acute	PWH053_M12
VA163	VSC0340P	VA163	VSC0378P	VA304	VSC2867P	VA304	VSC1368P	CV232B	PWH1131HB	CV293S	PWH1116HB	CV229	PWH0501HB-A	PWH229	CV012	PWH0490HB-A	PWH012	16	PWH012_M12	GK237	GK373	GK026	GK120	GK237	GK373	GK026	GK120	CV434	PWH1395P					convalescent	PWH077_M12
VA167	VSC0341P	VA167	VSC0379P	VA315	VSC2868P	VA315	VSC1386P	CV312B	PWH1139HB	CV245S	PWH1127HB	CV312	PWH0671HB-A	PWH312	CV151	PWH0682HB-A	PWH151	17	PWH151_M12	GK242	GK290	GK038	GK122	GK242	GK290	GK038	GK122	CV447	PWH1346P					Acute	PWH093_M12
VA172	VSC0342P	VA172	VSC0380P	VA119	VSC2869P	VA119	VSC1377P	CV369B	PWH1160HB	CV395S	PWH1132HB	CV319	PWH0678HB-A	PWH319	CV129	PWH0679HB-A	PWH129	18	PWH129_M12	GK249	GK292	GK041	GK152	GK249	GK292	GK041	GK152	CV447	PWH1414P					convalescent	PWH102_M12
VA173	VSC0343P	VA173	VSC0381P	VA361	VSC2870P	VA361	VSC1371P	CV004B	PWH1167HB	CV294S	PWH1138HB	CV270	PWH0554HB-A	PWH270	CV163	PWH0685HB-A	PWH163	19	PWH163_M12	GK275	GK315	GK051	GK153	GK275	GK315	GK051	GK153	CV458	PWH1363P					Acute	PWH032_M12
VA191	VSC0347P	VA191	VSC0385P	VA363	VSC2871P	VA363	VSC1372P	CV180B	PWH1168HB	CV254S	PWH1169HB	CV055	PWH0055HB	PWH055	CV171	PWH0680HB-A	PWH171	20	PWH062_M12	GK276	GK316	GK011	GK164	GK276	GK316	GK011	GK164	CV458	PWH1421P					convalescent	PWH103_M12
VA192	VSC0348P	VA192	VSC0386P	VA391	VSC2872P	VA391	VSC1389P											21	PWH084_M12																PWH105_M12
VA193	VSC0349P	VA193	VSC0387P	VA394	VSC2873P	VA394	VSC1375P											22	PWH101_M12																PWH109_M12
VA195	VSC0350P	VA195	VSC0388P	VA401	VSC2874P	VA401	VSC1376P
VA204	VSC0352P	VA204	VSC0390P	VA431	VSC2875P	VA431	VSC1396P
VA213	VSC0355P	VA213	VSC0393P	VA443	VSC0405P	VA443	VSC1400P
VA215	VSC0357P	VA215	VSC0395P	VA453	VSC0415P	VA453	VSC1405P
VA217	VSC0359P	VA217	VSC0397P	VA456	VSC0418P	VA456	VSC1407P
VA223	VSC0360P	VA223	VSC0398P	VA450	VSC0412P	VA450	VSC1402P
VA224	VSC0361P	VA224	VSC0399P	VA469	VSC0470P	VA469	VSC1411P
VA254	VSC0362P	VA254	VSC0400P	VA455	VSC0417P	VA455	VSC1406P
