# Supplementary material for: Priming conditions shape breadth of neutralizing antibody responses to sarbecoviruses
Source: Nat Commun. 2022 Oct 21;13:6285. doi: 10.1038/s41467-022-34038-6 (PMC9586968; doi:10.1038/s41467-022-34038-6)
Supplement: Supplementary file 6 — Source Data [file 41467_2022_34038_MOESM6_ESM.xlsx]

## Sheet: Figure 1
Figure 1ab
	D30-60																						D80-270																						D365
SARS-CoV-2	22.64	53.33	29.21	45.92	23.59	78.86	29.55	47.98	56.73	46.44	82.86	50.83	25.32	36.16	25.18	65.49	85.56	81.65	7.93	67.76	38.67	73.98	13.88	49.67	18.13	22.88	19.34	15.94	26.27	18.34	10.47	12.5	78.42	7.15	5.61	35.2	9.7	30.8	41.25	1.12	16.87	21.31	30.2	58.04	53.56	33.78	56.43	9.37	5.37
VoC Alpha	17.98	47.66	25.05	38.26	17.8	69.66	20.48	33.58	71.19	45.45	81.32	40.3	16.66	24.11	14.21	53.01	78.94	72.94	6.48	55.35	33.13	68.78	10.22	28.22	14.38	20.07	14.51	13.47	23.65	8.71	8.49	6.35	70.02	9.22	6.58	32.33	7.21	24.69	34.91	2.57	12.72	16.24	29.7	50.09	46.78	21.29	48.59	13.23	7.87
VoC Delta	19.81	42.66	24.88	34.7	16.74	71.85	17.26	40.67	58.86	37.34	60.21	35.28	15.52	18.21	16.31	39.2	74.43	70.67	4.64	55.11	36.88	65.42	14.32	48.49	12.16	14.4	17.69	12.09	17.47	15.69	8.67	6.06	61.6	5.06	10.94	28.34	8.68	23.39	15.53	-4.94	8.21	18.04	23.71	46.99	44.36	30.62	49.05	8.57	8.49
VoC Beta	18.59	28.91	20.38	13.03	12.71	54.97	10.52	15.98	16	24.35	89.39	25	12.83	9.94	14.81	17.29	58.69	53.5	1.16	41.83	26.91	61.79	12.97	24.71	10.88	14.49	8.57	10.3	14.98	10.49	2.96	2.89	57.53	1.51	0.62	22.31	6.11	23.06	31.27	1.46	12.83	19.62	23.19	36.3	39.78	17.42	30.91	10.24	9.68
VoC Gamma	19.1	29.99	17.18	17.13	12.6	62.76	15.93	19.41	16.73	27.6	91.83	32.57	12.96	13.3	19.41	18.61	66.65	57.43	2.01	40.47	31.8	66.48	11.8	23.06	8	16.46	7.5	12.57	17.25	11.55	2.29	4.46	66.37	2.49	5.9	22.48	8.75	14.94	34.14	-2.31	9.36	18.45	21.54	49.23	47.78	16.44	33.28	6.79	8.11
VoC Delta Plus	17.16	37.23	22.39	29.89	18.53	63.15	15.33	28.93	61.2	32.71	50.93	28.41	18.71	17.1	15.93	31.41	71.1	62.41	2.08	46.01	35.15	67.34	9.33	37.72	16.63	13.06	12.73	8.41	17.72	13.95	1.65	-1.36	59.02	2.16	5.32	26.27	10.74	16.99	3.78	-0.41	10.02	21.02	27.5	44.88	45.53	25.08	35.14	7.65	6.37
VoC Lambda	25.07	39.78	29.15	24.35	11.61	57.91	22.02	21	25.13	28.16	63.62	34.49	14.87	20.96	27.47	19.62	69.86	54.85	3.89	54.24	35.84	64.27	16.97	30.16	23.7	13.96	9.79	17.29	15.52	8.75	11.55	-2.05	68.78	12.74	4.59	24.61	17.93	20.6	5.78	8.62	17.97	21.81	27.15	50.95	45.51	25.03	59.52	19.16	6
VoC Mu	22.93	27.5	26.65	18.55	15.6	42.96	16.92	21.57	20.58	25.69	80.03	15.22	10.71	9.2	16.02	4.82	45.28	30.44	0.95	27.57	33.38	44.37	14.33	26.62	14.36	19.3	9.46	17.59	13.51	7.99	6.59	-3.5	45.46	9.55	9.28	16.54	8.59	15.48	19.06	-1.07	20.61	22.06	28.06	43.41	32.13	18.01	40.08	15.11	15.36
VoC Omicron	40.66	30.45	38.72	31.37	29.12	14.37	25.98	25.84	30.47	20.82	7.06	31.6	16.83	19.44	20.24	4.94	-15.64	-4.19	1.2	-1.16	44.39	14.55	27.57	27.18	25.4	23.24	23.97	26.58	12.94	14.34	3	8.15	-6.74	2.94	22.57	3.77	5.1	10.77	5.26	1.02	18.81	17.64	19.55	16.49	0.24	14.06	15.54	19.21	19.48
Bat CoV RaTG13	21.05	23.21	16.48	9.15	11.45	47	15.8	18.68	13.13	22.58	26.03	18.53	18.57	34.93	11.04	9.77	60.26	36.12	-7.35	37.64	31.71	42.59	12.37	24.48	5.3	14.33	0.3	10.31	14.98	14.72	1.43	0.76	32.92	-2.49	2.54	10.65	6.96	10.02	1.66	-4.41	16.05	9.44	21.55	27.85	32.62	11.32	42.67	5.78	12.12
Pangolin CoV Gx-P5L	9.93	14.04	8.53	13.17	7.73	23.71	1.98	5.99	13.19	14.64	21.33	15.2	16.73	12.67	9.32	11.86	39.54	16.56	-0.77	26.21	20.7	27.82	10.13	13.96	3.37	9.93	3.19	-0.05	6.58	1.05	1.61	3.44	19.82	2.78	-4.4	4.61	6.8	16.02	3.61	-1.62	7.12	10.43	12.57	19.9	23.8	14.87	15.42	3.03	17.13
SARS-CoV-1	4.23	-1.52	11.16	8.66	2.47	5.32	7.41	2.46	2.77	5.17	7.59	10.33	1.32	8.39	12.9	-5.02	1.93	-7.23	-6.87	8.49	13.66	1.14	-0.48	1.46	0.54	2.34	2.2	2.43	4.44	8.27	-5.6	55.55	-3.35	-5.99	3.33	-4.55	3.94	0.49	-11.94	-5.07	1.79	10.18	10.32	12.69	8.81	11.38	-1.4	3.48	4.83
Bat CoV WIV-1	8.57	6.25	3.41	-7.59	-0.88	5.81	2.93	-0.1	0.9	24.57	11.83	16.17	17.84	8.27	22.17	5.47	9.66	4.68	-1.79	13.68	10.39	3.64	5.71	1.46	7.06	5.08	0.48	10.54	-0.67	3.48	3.68	-6.71	2.44	3.67	29.38	-1.21	3.91	9.11	3.71	1.41	10.35	10.7	15.92	15.96	15.38	8.31	8.66	14.42	19.77
Bat CoV RsSHC014	6.22	2.4	14.01	0.16	2.74	9.03	2.58	3.68	3.64	21.65	14.02	8.86	18.41	15.02	17.25	3.05	3.61	0.26	-0.2	15.66	17.59	9.1	-0.74	8.83	2.62	8.05	1.12	6.34	-1.15	6.27	4.25	-7.05	-1.5	0.98	15.6	4.2	5.59	9.38	-3.61	2.63	6.54	14.48	12.86	20.27	13.89	2.92	7.48	6.75	6.29
Bat CoV LYRa11	3.26	15.29	13.92	8.4	12.97	19.92	12.23	20.19	12.06	38.1	22.19	18.23	19.98	18.85	22.93	21.7	3.03	-0.96	-1.27	19.96	26.02	14.31	4.11	13.71	14.58	27.2	5.67	13.16	4.48	4.26	6.29	-7.63	5.28	0.38	28.54	7.99	5.11	3.15	0.43	7.6	9.08	13.79	20.34	15.43	16.22	17.13	18.36	3.8	5.59
Bat CoV Rs2018B	8.49	3.53	5.18	1.85	5.76	4.86	1.33	0.49	3.88	19.17	14.18	13.46	16	16.48	10.38	-1	19.57	11.42	0.31	16.16	15.51	6.43	2.2	8.64	1.72	4.65	-1.49	2.36	3.82	4.91	0.96	-3.22	4.37	-1.64	25.07	-0.52	4.21	4.11	-2.02	0.42	7.43	12.47	9.91	14.86	13.37	12.71	8.81	8.56	11.29
Figure 1cde Supp Figure 1
	PRNT/Svnt		PRNT	PRNT	PRNT	PLATE SVNT	PLATE SVNT	PLATE SVNT	PLATE SVNT	Multiplex Assay_%inhibition	Multiplex Assay_%inhibition	Multiplex Assay_%inhibition	Multiplex Assay_%inhibition	Multiplex Assay_%inhibition
			WT_50	BA1_50	BA2_50	WT_sVNT(Plasma)	Beta_sVNT	Delta_sVNT	BA.1_sVNT(Plasma)	SARS-CoV-2	SARS-CoV-2 Alpha	SARS-CoV-2 Delta	SARS-CoV-2 Beta	SARS-CoV-2 Omicron
		Avg. neg
		Neg1								-0.183416	2.2543	5.67039	-0.903432	22.7742
		Neg2								2.6358	0.479716	1.80436	1.41493	20.2209
		Pos1-high								98.416	97.5562	96.3001	96.1856	56.9534
		Pos2-medium								25.9411	17.26	16.2158	11.5873	-9.78274
		WHO 20/136								91.3615	84.9274	81.5393	57.9272	-40.0168
		Neg-plasma-1							4.32926	-0.183416	2.2543	5.67039	-0.903432	22.7742
		Neg-plasma-2							10.0175	2.6358	0.479716	1.80436	1.41493	20.2209
		Neg-plasma-3							7.43545	3.86969	0.623117	5.44526	1.98905	7.4267
		Neg-plasma-4							7.33838	3.34766	0.123604	7.13296	1.5735	-5.06328
		Neg-plasma-5							10.1534	6.76201	3.67039	7.05533	-3.15071	-0.979841
		Neg-plasma-6							9.26034	3.35022	1.61139	10.2584	0.627562	-2.40858
		Neg-plasma-7							0.308692	-0.510485	3.33579	3.36785	-2.6947	-11.4419
	Neg	Neg-plasma-8							9.95923	-7.86635	-4.33019	-10.9039	-5.2941	-13.5896
		Neg-plasma-9							3.63036	-5.14718	-4.74844	-11.0172	-6.98913	-0.841575
		Neg-plasma-10							-1.55769	-3.88636	-4.13302	-7.22415	-5.65826	-3.12756
		Neg-plasma-11							1.17732	-5.49606	-2.58906	-2.1626	2.22964	6.50493
		Neg-plasma-12							2.93425	-3.9864	-5.61483	-13.0201	-0.687999	-5.61634
		Neg-plasma-13							4.02101	-8.87578	-6.14063	-11.8013	-2.48692	-4.94345
		Neg-plasma-14							3.93045	-10.7202	-5.94943	-9.55308	-8.17893	-8.99923
		Neg-plasma-15							2.69879	-4.8804	-3.91194	1.01562	-0.132467	-1.791
		Neg-plasma-16							8.25345	-3.07574	-2.14094	-3.94501	-8.4906	-5.58869
		Neg-plasma-17							6.56377	-5.16257	0.0973135	-2.19365	0.687708	4.73513
		Neg-plasma-18							6.60191	-1.15436	-1.12757	-6.94933	0.596942	7.22391
		Neg-plasma-19							7.8971	-10.5214	-5.74389	-9.23479	-3.11244	-2.03988
		Neg-plasma-20							11.7647	-5.10229	-5.22047	-10.0344	-4.4444	-4.04933
		Neg-lasma-21							9.71398	-6.14763	-8.9489	-7.41512	-9.19048	-13.1011
		Neg-plasma-22							7.5733	-5.45758	-7.35715	-3.62206	-1.24572	-9.09141
		Neg-plasma-23							8.59867	-7.78554	-8.96443	-8.86217	-1.47209	-17.415
		Neg-plasma-24							14.1526	8.9553	11.757	15.2144	7.40986	-1.90161
		Neg-plasma-25							10.0951	16.5805	10.801	15.7624	9.87586	4.66139
		Neg-plasma-26							9.70685	15.0452	7.85531	10.6854	9.70089	12.6623
		Neg-plasma-27							5.59115	9.69666	11.5216	8.22445	7.08179	17.474
		Neg-plasma-28							6.10885	3.14885	3.20075	-0.249765	4.93294	-8.30791
		Neg-plasma-29							6.56377	8.27936	9.32875	10.1652	3.67533	11.5562
		Neg-plasma-30							6.02762	14.2885	10.2609	16.3866	12.3364	5.05775
	30-60d Recovered	PWH0011HB	80	N.A.		76.5487				22.6448	17.983	19.8148	18.5949	40.6565	76.5487	80	22.6448
		PWH0012HB	320	N.A.		89.823				53.3342	47.661	42.657	28.9127	30.4525	89.823	320	53.3342
		PWH0013HB	160	N.A.		80.0885				29.208	25.0491	24.8794	20.3774	38.7208	80.0885	160	29.208
		PWH0015HB	320	N.A.		73.2854				45.9206	38.2623	34.6967	13.0308	31.3743	73.2854	320	45.9206
		PWH0017HB	40	N.A.		63.1637				23.5939	17.8014	16.7406	12.7115	29.1159	63.1637	40	23.5939
		PWH0018HB	320	N.A.		92.3119				78.8623	69.6647	71.8509	54.9691	14.3676	92.3119	320	78.8623
		PWH0019HB	80	N.A.		65.7633				29.5453	20.4842	17.2561	10.5156	25.9819	65.7633	80	29.5453
		PWH0021HB	320	N.A.		77.1018				47.9767	33.5779	40.6743	15.9812	25.8436	77.1018	320	47.9767
		PWH0024HB	320	N.A.		75.0553				56.7267	71.1943	58.8633	15.9976	30.4709	75.0553	320	56.7267
		PWH0030HB	160	N.A.		82.2456				46.4439	45.4539	37.3439	24.3492	20.82	82.2456	160	46.4439
		PWH0034HB	320	N.A.		88.8827				82.8641	81.322	60.2063	89.3891	7.05799	88.8827	320	82.8641
		PWH0038HB	80	N.A.		70.0774				50.8267	40.2974	35.2789	24.9977	31.6047	70.0774	80	50.8267
		PWH0388HB-A	20	N.A.		16.3254				25.3191	16.6601	15.5218	12.8263	16.8287	16.3254	20	25.3191
		PWH0389HB-A	20	N.A.		22.8131				36.1598	24.105	18.2078	9.94147	19.4374	22.8131	20	36.1598
		PWH0395HB-A	40	N.A.		35.4693				25.1844	14.2104	16.309	14.8133	20.2393	35.4693	40	25.1844
		PWH0501HB-A	40	N.A.		74.8655				65.4871	53.0147	39.2024	17.2935	4.93792	74.8655	40	65.4871
		PWH0671HB-A	320	N.A.		93.0617				85.564	78.9404	74.4283	58.6905	-15.636	93.0617	320	85.564
		PWH0678HB-A	320	N.A.		89.1789				81.6482	72.9414	70.6741	53.4982	-4.1876	89.1789	320	81.6482
		PWH0554HB-A	40	N.A.		26.231				7.93305	6.47866	4.63789	1.16013	1.20475	26.231	40	7.93305
		PWH0055HB	320	N.A.		91.2058				67.7612	55.3485	55.1059	41.8299	-1.16419	91.2058	320	67.7612
	180-270d Recovered	PWH0231HB-A	160	10		79.9621				38.6674	33.1273	36.8812	26.906	44.3897	79.9621	160	38.6674
		PWH0232HB-A	160	20		92.5095				73.9781	68.7804	65.4153	61.7908	14.552	92.5095	160	73.9781
		PWH0233HB-A	80	5		55.531				13.878	10.2154	14.3185	12.9685	27.5674	55.531	80	13.878
		PWH0234HB-A	160	10		89.1277				49.6697	28.2182	48.4917	24.7134	27.1802	89.1277	160	49.6697
		PWH0250HB-A	40	5		51.8574				18.1299	14.3777	12.1635	10.8798	25.4012	51.8574	40	18.1299
		PWH0254HB-A	40	5		80.2508				22.8821	20.0683	14.3961	14.4885	23.235	80.2508	40	22.8821
		PWH0463HB-A	80	5		71.567				19.3356	14.5115	17.6877	8.57233	23.9725	71.567	80	19.3356
		PWH0465HB-A	40	5		42.735				15.9392	13.4659	12.0905	10.2969	26.5811	42.735	40	15.9392
		PWH0493HB-A	80	10		79.0598				26.2746	23.6509	17.4657	14.9752	12.9389	79.0598	80	26.2746
		PWH0496HB-A	40	5		33.7418				18.3416	8.71332	15.6926	10.4915	14.34	33.7418	40	18.3416
		PWH0497HB-A	40	5		51.6438				10.4726	8.49225	8.66695	2.95686	3.0022	51.6438	40	10.4726
		PWH0683HB-A	80	5		36.2826				12.5018	6.34721	6.05854	2.89343	8.14568	36.2826	80	12.5018
		PWH0684HB-A	320	160		96.0535				78.4224	70.0232	61.6036	57.5259	-6.7409	96.0535	320	78.4224
		PWH0688HB-A	160	5		58.4978				7.1468	9.21762	5.06486	1.51335	2.93768	58.4978	160	7.1468
		PWH0252HB-A	40	5		21.247				5.60508	6.58262	10.9369	0.616626	22.5714	21.247	40	5.60508
		PWH0490HB-A	160	20		91.8234				35.1953	32.3291	28.3418	22.3075	3.76727	91.8234	160	35.1953
		PWH0682HB-A	40	N.A.		18.8415				9.70307	7.20761	8.67782	6.1118	5.10384	18.8415	40	9.70307
		PWH0679HB-A	160	N.A.		56.0153				30.8048	24.6906	23.3858	23.0643	10.7727	56.0153	160	30.8048
		PWH0685HB-A	80	N.A.		48.1222				41.2454	34.9139	15.5326	31.2693	5.26054	48.1222	80	41.2454
		PWH0680HB-A	10	N.A.		6.74729				1.1223	2.57337	-4.93869	1.45867	1.0204	6.74729	10	1.1223
	>365d Recovered	PWH002_M12								16.8691	12.725	8.21203	12.8263	18.8105
		PWH016_M12								21.307	16.2419	18.0448	19.6228	17.6399
		PWH018_M12								30.1956	29.7036	23.7119	23.1879	19.548
		PWH028_M12								58.0389	50.0905	46.9888	36.2964	16.4877
		PWH045_M12								53.5586	46.7827	44.3618	39.7827	0.236895
		PWH053_M12								33.778	21.2872	30.6164	17.4248	14.0634
		PWH077_M12								56.4317	48.5907	49.0538	30.9106	15.5383
		PWH093_M12								9.37215	13.2269	8.56913	10.24	19.2069
		PWH102_M12								5.36779	7.87323	8.4915	9.67683	19.4834
		PWH098_M12								13.4483	17.4548	14.6477	10.5867	21.4837
		PWH046_M12								22.9654	15.0971	20.5911	12.8864	24.3688
		PWH158_M12								20.7529	18.0643	22.7679	16.8889	21.7418
		PWH159_M12								72.6544	68.1052	59.7871	52.8859	9.6666
		PWH193_M12								19.823	20.8486	23.4355	11.1367	20.5896
		PWH100_M12								7.88174	6.48463	4.03237	9.17379	15.1972
		PWH012_M12								28.6949	26.2859	24.1652	20.7765	15.612
		PWH151_M12								19.7204	15.005	7.87822	13.0855	27.383
		PWH129_M12								26.2618	23.0355	26.9755	15.0408	21.5574
		PWH163_M12								32.4954	29.0105	18.4174	24.3634	11.6484
		PWH062_M12								15.4967	10.4246	13.3357	8.22457	8.69874
		PWH084_M12								26.7364	26.4138	25.8343	15.0626	-7.27553
		PWH101_M12								8.27294	7.11799	8.96505	5.83841	-12.2254
	Pre-BB	VSC0334P	5						-3.8245	11.7129	9.15787	10.9602	12.5693	32.2499
		VSC0335P	5						-5.00874	9.24133	8.58785	13.7673	13.8324	33.2178
		VSC0336P	5						-1.00951	5.84493	7.49083	11.1356	12.3911	33.5404
		VSC0338P	5						0.52417	9.39524	4.19022	10.541	6.69686	30.8673
		VSC0346P	5						-1.59192	20.4707	11.5335	12.401	11.8005	36.7205
		VSC0358P	5						-4.93108	9.74155	8.88062	10.1606	12.1155	26.7654
		VSC0327P	5						0.349447	14.3654	8.49464	12.4786	11.806	26.3506
		VSC0328P	5						-2.03844	3.00776	7.14428	7.76643	5.03464	22.387
		VSC0329P	5						-1.02893	6.9326	9.71115	8.88742	8.98241	34.665
		VSC0330P	5						-1.35896	1.66998	2.28059	7.54906	8.31206	37.8912
		VSC0331P	5						5.62997	8.40121	11.9458	10.3547	11.4101	39.4121
		VSC0332P	5						7.24131	5.23312	7.26736	8.1965	12.9871	39.1356
		VSC0333P	5						5.55232	7.96768	8.48269	7.32393	10.4915	34.6926
		VSC0337P	5						0.310619	5.13949	0.437891	4.47021	4.81046	29.1805
		VSC0339P	5						3.33916	6.63759	7.64379	8.5505	5.36817	26.8299
		VSC0340P	5						-1.4172	12.3196	6.5647	8.87966	10.8054	25.8436
		VSC0341P	5						6.27063	5.52812	4.85942	2.17698	6.81934	27.1341
		VSC0342P	5						8.38672	5.0792	3.31189	6.67959	7.71934	25.9358
		VSC0343P	5						10.1922	-1.65202	0.539467	4.30718	6.67499	23.3549
		VSC0347P	5						10.1728	5.02148	3.27604	4.64566	8.91352	28.6274
		VSC0348P	5						11.357	7.56109	3.94524	1.81988	9.44718	31.8812
		VSC0349P	5						10.1922	4.22626	3.79586	2.62725	4.12698	27.1341
		VSC0350P	5						8.03727	8.36273	5.61825	9.65286	8.04413	29.3003
		VSC0352P	5						-0.67948	9.21567	7.29963	10.5922	9.49858	21.7418
		VSC0355P	5						7.33838	6.16944	11.8442	8.50392	10.2838	23.401
		VSC0357P	5						10.9493	6.56705	12.2171	8.46511	15.5657	32.2039
		VSC0359P	5						17.5888	10.819	8.5281	7.23388	15.0244	33.1902
		VSC0360P	5						15.4921	11.0947	7.04868	14.3961	12.1013	31.236
		VSC0361P	5						16.9676	7.84583	6.81923	6.90006	6.2485	28.443
		VSC0362P	5						13.1431	0.455333	0.24908	1.38825	11.1805	31.6969
	BB	VSC0372P	160	5					-4.42894	79.6319	69.4496	64.6499	56.4159	-32.8085
		VSC0373P	320	5					4.4147	72.099	64.1199	60.2063	51.1668	-8.33556
		VSC0374P	320	5					21.5608	97.3834	91.3924	92.7989	82.1333	-23.5632
		VSC0376P	320	5					16.4768	86.1348	81.089	76.8923	67.7288	-23.5908
		VSC0384P	80	5					0.409836	76.3894	68.5892	65.3843	62.3813	-16.189
		VSC0396P	320	5					-1.78012	81.4083	73.0406	66.7351	61.6978	-28.7528
		VSC0365P	320	5					11.2076	75.1645	69.9097	67.8716	49.9146	24.8942
		VSC0366P	40	5					7.87525	10.5265	5.39717	8.934	7.39893	19.6217
		VSC0367P	320	5					28.3395	97.7426	91.5752	95.707	87.1068	11.1875
		VSC0368P	320	5					14.7536	93.7536	90.8343	88.169	82.9185	-12.8061
		VSC0369P	320	40					15.1666	96.601	94.6428	92.0195	88.0112	-25.038
		VSC0370P	320	5					33.2099	96.7768	93.7441	91.5879	82.8933	-27.7388
		VSC0371P	320	10					19.9943	92.067	87.8587	83.154	74.1973	-29.905
		VSC0375P	320	5					10.0684	90.9921	87.8826	73.0387	83.6238	4.13598
		VSC0377P	320	5					-10.282	86.3272	80.6887	75.8567	77.0515	-48.3588
		VSC0378P	160	5					3.39344	60.0167	52.5904	51.5582	47.2409	13.3721
		VSC0379P	320	5					25.2295	97.0115	94.5926	91.1345	83.5746	-11.8844
		VSC0380P	320	5					6.50812	93.0828	88.3033	87.1008	80.1594	-17.1385
		VSC0381P	40	5					12.176	62.5473	55.0557	55.0593	45.4802	2.29244
		VSC0385P	80	5					8.16007	88.8219	76.0401	79.5007	68.4451	-25.4067
		VSC0386P	320	5					17.9672	86.9967	75.1737	78.507	64.166	-32.7809
		VSC0387P	320	5					-14.1148	79.4074	71.2541	68.5982	63.5733	-53.659
		VSC0388P	320	20					37.6388	96.9345	94.1206	92.2757	86.3906	-8.70427
		VSC0390P	320	5					15.4799	69.8801	56.4384	56.7129	42.3603	-6.21549
		VSC0393P	320	40					32.9251	95.1901	92.3723	88.6348	77.0515	-16.6499
		VSC0395P	160	20					46.0268	96.0752	93.6127	90.1331	82.1989	-19.0465
		VSC0397P	320	10					-5.88152	83.794	75.5167	70.9768	64.1693	-28.384
		VSC0398P	20	5					17.5306	57.404	51.7456	50.7197	43.0853	7.6387
		VSC0399P	320	20					33.865	98.0915	96.8631	96.5252	87.6449	-30.7069
		VSC0400P	320	10					5.29764	93.0866	88.6295	86.5108	80.2666	-42.8097
	Pre-CC	VSC0354P	5						8.40613	2.66786	2.69646	4.0479	6.6553	28.9961
		VSC2859P	5			-0.519603			12.483	10.3149	5.2239	11.0378	7.71934	19.2253
		VSC0344P	5			7.83274			14.0361	3.61701	6.27192	7.52111	4.32382	27.7517
		VSC0345P	5			9.12839			15.8222	8.47175	4.82596	6.65164	8.50671	28.3785
		VSC2860P	5			2.47992			-1.67344	9.42731	4.22009	-0.881683	4.13244	23.5116
		VSC0351P	5			12.7797			2.01462	7.58032	6.78936	5.87533	7.48969	29.7151
		VSC2861P	5			3.56637			3.13566	2.55499	10.2871	6.65164	5.28069	30.0377
		VSC0353P	5			10.6007			6.83997	-2.01116	3.16251	-3.75404	1.25855	21.9261
		VSC0356P	5			14.3698			7.4411	2.52934	0.581292	-1.08042	1.99999	22.1566
		VSC0363P	5						3.13566	1.86879	-1.01404	4.50592	4.17291	23.3549
		VSC2862P	5			-19.6268			3.23314	-3.4182	0.617142	3.52311	4.28008	16.46
		VSC2863P	5			5.17241			-0.909829	8.16007	4.51884	3.23277	4.01215	21.7879
		VSC2864P	5			0.353635			-0.276198	-0.647727	2.31405	6.0927	3.87764	14.4137
		VSC2865P	5			4.18318			6.87246	0.769576	1.69862	0.787387	4.43864	17.8243
		VSC2866P	5			5.62116			12.8676	0.0731097	1.70699	0.973702	4.4113	17.981
		VSC2867P	5			1.96032			13.9399	-0.673379	3.37761	-1.78686	0.919544	17.1053
		VSC2868P	5			-4.01512			14.736	3.5144	3.84964	3.87711	5.06744	18.0731
		VSC2869P	5			1.07233			11.5841	3.77092	4.48897	3.57435	7.38253	19.9904
		VSC2870P	5			0.0392927			13.4687	3.4182	3.19238	2.57601	1.20934	15.3539
		VSC2871P	5			0.157171			3.85053	3.51696	9.04434	8.29432	6.46721	17.7966
		VSC2872P	5			-1.1002			1.67344	4.43404	3.1649	4.23421	6.7406	12.7084
		VSC2873P	5			-2.59332			9.79691	9.02328	4.32406	7.96827	7.94353	15.7042
		VSC2874P	5			-4.91159			12.1202	9.99808	7.93059	9.62958	10.3002	25.0141
		VSC2875P	5			4.48939			13.0301	6.52216	1.93763	8.44492	5.27522	20.4513
		VSC0405P	5			0.641342			15.4021	8.97197	5.5824	11.1232	8.31206	19.9628
		VSC0415P	5			1.38135			13.9074	10.8382	11.653	13.1618	13.4934	26.4612
		VSC0418P	5			4.98273			10.3818	21.4904	14.2128	3.31816	5.88981	13.7685
		VSC0412P	5			-5.72274			7.4736	6.01552	7.14786	5.5881	7.72481	8.39455
		VSC0470P	5			3.10804			3.76929	2.82178	7.93657	5.17355	5.61423	22.1105
		VSC0417P	5			4.04539			7.73355	9.10922	10.7209	7.85182	8.54499	20.82
	CC	VSC0392P	320	5		96.0621			20.6011	90.5945	86.5406	86.3757	80.2611	15.3355
		VSC1361P	40	5		52.8642	4.41481	52.0535	14.5898	18.1043	15.6384	20.0508	9.94147	19.4374
		VSC0382P	40	5		42.2966	13.2444	37.0105	15.6621	29.1054	23.2171	21.9885	18.8464	16.672
		VSC0383P	40	5		59.4272	24.1481	54.298	9.68318	45.4011	50.9533	76.9513	24.0299	25.3367
		VSC1379P	20	5		43.1144	16.2667	16.3324	12.1527	27.6752	20.0301	8.07695	10.0016	27.3646
		VSC0389P	80	5		25.1922	-5.6	5.77841	8.12348	21.1633	17.6878	16.1615	12.7519	26.1386
		VSC1394P	20	5		40.9778	21.6	36.2942	3.72055	41.9868	33.3066	39.8157	29.5524	7.86915
		VSC0391P	160	5		37.6894	-0.148148	18.6246	14.7847	29.2311	21.709	22.726	27.1247	36.444
		VSC0394P	40	5		33.3846	-5.18519	34.8615	9.87815	41.2749	37.2406	34.9063	25.1453	26.876
		VSC0401P	40	5		54.7733			17.2055	30.5778	24.5591	18.1224	18.0065	31.8997
		VSC1365P	40	5		44.7837	7.08148	25.5969	13.3387	17.6233	16.4689	20.9404	15.0189	28.609
		VSC1360P	20	5		45.4426	8.20741	33.3811	11.7465	17.1167	14.3119	15.9441	13.8182	22.0644
		VSC1367P	20	5		25.3048	3.11111	20.3438	7.1974	4.81626	4.75426	7.17954	6.34692	11.971
		VSC1388P	20	5		24.0501	4.71111	8.59599	8.39968	16.4112	13.3703	9.83452	9.39797	12.7269
		VSC1359P	40	5		52.9321	27.6444	42.9799	6.06224	24.5559	22.8204	16.7639	18.4964	12.5425
		VSC1368P	20	5		46.0575	17.2148	34.0497	3.13006	20.5926	16.0805	15.3199	13.7799	1.46285
		VSC1386P	20	5		27.0371	-7.37778	-1.86246	9.66001	4.90605	11.0281	3.87245	6.15554	20.0826
		VSC1377P	20	5		59.6273	30.6667	44.6514	12.0885	20.3874	16.1367	9.74602	16.8014	11.971
		VSC1371P	20	5		59.2593	36.8889	59.3601	-1.36715	31.3243	26.0409	24.5037	25.5084	0.882133
		VSC1372P	20	5		32.5512	11.1704	16.6189	6.79978	8.21779	7.2339	4.54473	5.23913	20.7463
		VSC1389P	10	5		57.3499	39.3185	55.9217	4.82101	23.0809	17.413	17.0899	14.8603	4.01615
		VSC1375P	20	5		46.1238	16.5037	43.5053	-4.78503	21.2749	14.6525	6.78828	8.4411	-0.730963
		VSC1376P	40	5		59.2823	24.8593	44.0783	11.0811	38.5045	36.808	36.0319	26.8021	12.773
		VSC1396P	160	5		32.4918	16.3852	34.766	1.99676	11.4885	10.4999	8.72129	10.2914	3.0022
		VSC1400P	20	5		0	2.57778	-0.477555	14.6609	17.0653	15.734	13.418	12.1374	13.4919
		VSC1405P	20	5		32.8705	18.6963	31.9962	9.21029	12.5633	8.4803	12.6525	12.0116	4.27424
		VSC1407P	20	5		4.36758	9.0963	11.6523	-1.49307	23.2091	14.5808	14.2409	15.6499	1.83156
		VSC1402P	10	5		32.5675	19.4074	34.2884	1.7809	21.0094	21.9982	31.8166	18.5183	3.69353
		VSC1411P	40	5		45.5188	16.2667	43.1232	6.2961	13.7626	12.3282	12.1759	7.18022	13.6026
		VSC1406P	80	5		45.5815	30.8444	46.3706	0.197877	42.6922	37.4437	39.4244	34.3368	20.2209
	D0- CCC	GK001							2.29115	4.04925	3.81618	2.17698	0.935948	-26.4483
		GK002							2.7597	28.0023	20.6718	25.5393	25.2984	34.6465
		GK003							8.40927	18.1876	15.9754	10.8515	9.45483	-35.8504
		GK004							4.68628	11.4757	8.22934	2.63035	5.89309	-33.1957
		GK005							-6.89108	16.8281	11.9578	22.5862	14.5454	34.6005
		GK006							-2.76701	12.1272	8.33331	14.0623	12.8755	24.0923
		GK007							5.90412	17.9978	14.7326	18.9531	15.1993	29.8257
		GK008							5.816	11.8643	15.3994	7.76643	3.26525	-25.1763
		GK009							2.03072	45.3216	42.2214	46.9702	39.4109	-34.1451
		GK011							-1.37985	18.2672	17.897	20.9637	14.5487	30.2405
		GK017							13.6683	7.92663	8.75754	7.7509	5.6197	-0.749399
		GK021							0.728977	8.13185	8.52212	7.79748	5.51253	-17.6178
		GK026							1.44519	20.7914	22.2229	21.9186	19.3024	35.0613
		GK027							3.17626	13.7459	13.8722	17.7917	19.3549	23.7697
		GK087							11.4751	15.1696	15.0672	15.7547	16.5247	29.7335
		GK090							10.6829	10.642	10.556	15.3432	12.028	26.7654
		GK094							9.46264	23.8761	21.2669	19.3179	13.1106	-31.3798
		GK098							6.85078	12.2876	9.83902	6.68735	4.80717	-27.8955
		GK152							3.93701	27.166	23.3701	24.8841	17.5997	31.743
		GK153							3.23037	11.5244	11.5813	16.9424	16.1584	28.8394
	D0-CCB	GK030							3.12419	5.0792	1.76435	5.02915	0.93376	-11.0087
		GK031							-20.129	23.372	14.1327	10.4525	8.92227	-70.7117
		GK032							9.39859	17.4912	15.6264	12.8854	12.6076	-34.7903
		GK033							0.10414	13.5958	8.94037	9.0815	10.836	-17.8943
		GK034							-3.12419	20.4643	17.7177	23.9836	16.2874	25.3367
		GK035							8.724	19.0945	15.5428	13.4102	12.8285	30.5908
		GK036							6.11562	12.8776	12.0199	10.3935	6.63343	3.07594
		GK038							-0.881213	15.2055	14.3621	15.9953	12.9707	28.0098
		GK039							3.98334	12.3004	6.87899	9.68702	7.61546	-34.3018
		GK041							3.8792	16.4394	15.6503	21.8798	16.7161	38.9973
		GK046							4.29576	6.72353	3.74209	5.21236	5.9587	-1.09967
		GK051							3.46264	15.2376	8.82924	10.8748	11.2242	26.1847
		GK057							3.17626	9.75438	11.3423	8.51945	4.8706	0.264548
		GK114							0.280505	18.4185	11.2671	12.1138	14.494	22.3133
		GK115							-3.78682	7.2943	10.2632	8.23221	6.99212	-14.5575
		GK116							-2.20397	6.64401	4.64671	6.34578	8.06929	-15.8203
		GK120							13.8514	21.2942	8.65357	20.7883	15.1851	32.9597
		GK122							8.97024	15.8982	14.6525	18.759	14.9314	22.1105
		GK164							9.4892	21.2852	18.1443	17.6333	17.4849	29.8257
		GK165							7.18563	13.0892	-13.8006	18.9298	1.70144	-36.0532
	D0-BBC	GK010							-2.53789	28.4705	28.1681	27.5003	19.9476	-23.0101
		GK023							22.2947	25.8578	23.5398	18.464	21.916	-34.7443
		GK150							27.473	62.0791	54.2491	56.5219	35.3155	17.2435
		GK158							3.57419	39.2291	32.1654	34.6811	28.5135	16.3033
		GK188							7.02488	17.4245	12.4955	15.0249	13.6705	-23.471
		GK190							11.165	19.1753	15.5249	17.1443	15.3306	13.1693
		GK192							0.270479	35.743	33.4703	33.9902	34.036	17.7966
		GK193							5.21638	38.2184	34.731	33.0043	28.6579	21.2071
		GK196							9.96909	64.2686	55.5541	47.0323	37.2511	-52.4146
		GK197							1.02396	19.5536	16.7139	17.9283	18.0612	-2.77729
		GK198							4.19243	22.7051	22.5515	25.443	18.3707	11.2336
		GK207							-11.8431	29.9776	25.9238	19.7527	15.721	-40.6159
		GK237							7.46726	35.1953	30.4147	32.3522	24.9999	29.5307
		GK242							15.6999	24.3019	23.6294	25.7613	23.1769	27.4567
		GK249							-1.10563	22.9295	22.5718	22.9852	20.7295	31.4664
		GK275							8.1202	35.843	27.702	34.8442	27.0285	27.2263
		GK276							3.29923	23.0193	25.8497	27.935	19.2291	22.6635
		GK279							14.0409	27.765	25.8342	24.8919	16.7325	-35.1591
		GK281							11.8159	26.6466	25.318	28.3697	23.0676	-41.4455
		GK285							7.23785	31.1999	24.9953	22.0537	23.423	6.25605
	D0-BBB	GK037							8.51745	30.2533	23.3785	24.7521	16.0195	-20.2909
		GK054							8.63588	37.1923	34.4084	28.657	29.9319	-18.1985
		GK123							3.52635	54.4308	47.8319	45.5107	37.6831	16.1835
		GK290							9.96531	51.468	43.9027	44.8974	38.6782	35.2918
		GK291							1.29402	28.9643	23.5971	20.5523	20.9023	-1.07202
		GK292							4.00213	29.2824	30.6835	26.3932	24.5133	28.609
		GK293							1.45411	23.5362	20.9861	25.3033	21.9488	27.3646
		GK294							-0.30683	32.0015	25.9573	34.5259	22.5776	24.5716
		GK295							8.19104	15.439	9.12202	14.4582	9.76103	-5.06328
		GK297							12.8202	46.1553	41.9943	41.4615	40.1873	34.2041
		GK298							2.13447	31.0934	30.5485	26.533	26.0475	30.1483
		GK300							9.4317	54.1679	42.6838	31.3741	27.4746	24.2951
		GK302							6.75027	18.6776	19.7636	20.6221	14.1134	-40.0905
		GK306							5.88314	57.5989	51.4767	34.5259	31.4191	-35.7582
		GK315							1.76541	28.6218	27.3459	19.9266	22.9221	24.0185
		GK316							0.588471	37.2539	33.4464	29.0296	23.5651	21.5574
		GK364							20.529	15.3723	10.1593	3.47342	13.2692	-2.17814
		GK367							9.04481	12.7237	12.4776	12.8047	9.10271	-8.38165
		GK371							2.96012	10.5624	8.90452	6.97459	9.41984	-6.12331
		GK373							4.00164	28.9771	24.0991	22.6561	21.5661	34.3424
	D30-CCC	GK001							80.6089	8.6603	11.1894	13.6695	14.33	27.2724
		GK002							94.6951	38.7187	32.721	31.711	23.4962	21.4837
		GK003							88.1272	25.5692	21.8046	17.2793	14.1189	26.4151
		GK004							54.6181	26.7941	26.3457	20.6765	18.141	28.2402
		GK005							95.3053	47.3802	42.5942	37.2306	38.1588	2.10809
		GK006							3.53802	21.6507	19.4469	22.4232	18.7119	4.79965
		GK007							81.1559	74.5591	71.2863	71.6444	64.1091	42.0668
		GK008							13.1477	22.9616	19.1876	16.7484	12.799	18.4418
		GK009							17.1118	54.7771	52.1662	54.9662	50.2099	11.1875
		GK011							25.8548	26.2554	25.8521	19.2093	20.3304	-2.85103
		GK017							63.8714	56.0636	51.9308	50.1329	21.0062	15.5844
		GK021							-1.12795	12.7237	9.15787	12.3886	10.3188	0.236895
		GK026							92.9503	14.3462	12.0617	16.5155	14.436	22.5437
		GK027							45.5939	9.51068	9.99796	12.769	9.73151	0.928222
		GK087							46.4248	9.38242	5.57643	7.61893	5.10572	16.4139
		GK090							86.9365	44.3558	41.9644	34.8939	15.4531	5.35272
		GK094							43.9568	78.3557	75.0662	68.4585	60.3658	17.2712
		GK098							-5.1693	56.9166	50.5506	47.2108	45.092	5.58316
		GK152							65.5976	86.1476	81.7128	68.6867	74.0442	16.7642
		GK153							56.9603	23.7286	23.645	16.4922	17.3045	11.3258
	D30-CCB	GK030							8.72123	99.6729	99.6116	99.2547	99.6686	80.8456
		GK031							5	89.671	84.0072	76.9668	81.3383	-38.1271
		GK032							14.4519	95.5967	93.9712	89.939	91.1552	27.0143
		GK033							11.1125	95.8892	93.4298	91.2618	93.0285	-5.70852
		GK034							-3.88747	99.1535	98.8528	98.1136	98.2339	40.3615
		GK035							2.89038	99.5896	99.4324	98.4241	99.5134	66.4476
		GK036							79.7698	99.6691	99.5363	99.2578	99.007	74.2826
		GK038							14.9982	96.6844	95.3454	92.8921	94.4009	-14.6036
		GK039							58.1202	99.4292	99.2495	97.7207	99.3001	52.8976
		GK041							2.1867	99.1342	98.8313	98.1322	98.7282	82.9473
		GK046							30.3197	89.9211	86.4725	76.2402	73.68	14.7363
		GK051							48.8235	92.8904	89.1613	83.5764	82.1224	-31.7209
		GK057							30.6522	97.4886	96.17	95.4198	94.8384	50.8881
		GK114							38.5181	99.6152	99.5638	98.4474	99.497	60.8248
		GK115							47.7732	77.5733	73.7899	65.8066	62.1484	2.72567
		GK116							6.63368	94.4526	90.906	85.7081	85.718	-44.2569
		GK120							6.7273	94.023	91.6768	85.778	84.6157	-49.3082
		GK122							34.7599	94.5001	93.7143	89.8955	86.0647	5.26054
		GK164							11.432	98.6943	97.2754	92.2757	92.9902	20.3315
		GK165							12.8826	99.0893	98.8313	98.1555	98.8189	69.3235
	D30-BBC	GK010							26.4671	28.6949	27.1702	24.4913	22.4136	5.88734
		GK023							6.76986	36.256	35.6751	29.382	28.3134	21.88
		GK150							6.96034	58.1158	52.3849	52.3112	34.3805	26.0004
		GK158							-13.6146	48.355	44.4261	43.5342	35.4763	4.24659
		GK188							6.95518	32.1939	29.3033	27.9071	27.4276	14.5243
		GK190							89.1492	34.6245	30.8628	28.4396	23.3519	14.7363
		GK192							-20.4598	42.5858	34.51	36.4775	34.0546	4.4586
		GK193							86.057	40.2681	34.5793	30.1708	26.9607	1.38911
		GK196							81.1865	63.2207	58.2165	49.5786	40.8052	6.25605
		GK197							86.057	28.65	24.356	25.1589	19.344	20.6817
		GK198							-11.2442	17.2193	16.8035	20.6299	13.3676	12.7269
		GK207							30.8818	46.4888	39.4214	34.9917	33.0649	10.1275
		GK237							70.6838	46.3092	41.0383	42.9566	32.9939	27.5028
		GK242							52.0121	31.822	27.7618	32.2202	26.0913	34.0935
		GK249							48.246	29.6697	27.5407	26.3156	20.4014	11.3258
		GK275							-16.2946	40.826	31.5918	27.7751	20.1368	14.6165
		GK276							6.48443	31.8951	30.1996	30.3214	27.5238	19.6401
		GK279							35.6568	32.7326	28.6664	31.475	23.9479	22.387
		GK281							49.0053	38.5263	37.7341	35.3441	34.8671	23.0783
		GK285							88.3523	47.733	43.3745	39.1791	38.8423	-24.3467
	D30-BBB	GK037							6.85422	99.2112	98.5361	98.2067	96.5279	39.071
		GK054							9.69746	99.6434	99.5877	99.4255	99.4773	85.2517
		GK123							28.9721	99.0149	98.4405	97.5111	97.3722	45.9843
		GK290							53.2422	99.7242	99.7431	99.5839	99.6883	89.9988
		GK291							54.6007	95.6391	93.3522	88.9143	88.78	-7.61658
		GK292							4.0393	90.8613	88.4562	80.5146	83.3909	-14.6681
		GK293							89.5352	98.7648	97.9864	96.6541	95.582	45.7078
		GK294							17.1865	97.5502	96.1126	92.7679	90.6883	-1.67117
		GK295							85.0437	94.2282	91.5298	86.5341	77.9777	11.5747
		GK297							70.025	99.3074	99.0201	98.4551	97.4596	62.3642
		GK298							-15.0967	97.6079	96.1222	93.9013	90.8523	4.43095
		GK300							50.577	94.2346	91.4856	86.798	82.8769	4.47703
		GK302							12.6482	78.8623	74.2954	67.6589	67.1602	-0.270078
		GK306							42.0618	99.2137	98.9842	98.3263	98.4143	59.5988
		GK315							20.8297	98.852	98.2015	96.7193	97.791	56.3081
		GK316							-4.36751	84.8458	82.1824	76.1859	66.0119	-25.2685
		GK364							97.2651	92.4517	89.7887	80.4991	78.4185	8.0535
		GK367							30.3523	88.9591	85.887	79.9122	71.9609	0.421249
		GK371							90.6879	90.252	86.7916	76.7417	63.9418	-4.98954
		GK373							71.7282	99.0406	98.6102	97.9148	96.5279	46.5558
	SAR2+B	PWH0898HB	320	160					38.6343	99.0701	98.6974	98.8464	94.3955	51.8375
		PWH0948HB	320	160					72.3239	99.3523	98.9508	98.7734	98.3432	66.2632
		PWH0995HB	320	160					45.2092	96.6613	95.306	91.7556	89.6844	38.3521
		PWH1020HB	320	320					76.2	99.1919	98.6735	98.4551	97.6926	66.1434
		PWH1035HB	320	40					41.7859	98.1748	97.0925	96.9258	91.1585	44.3897
		PWH1038HB	320	80					53.8671	98.6019	97.8335	96.592	96.2381	43.6983
		PWH1053HB	320	320					80.8368	99.3099	98.7811	98.334	97.5089	67.0928
		PWH1054HB	320	40					55.3523	97.9439	97.0507	94.9881	91.959	50.1784
		PWH1055HB	320	80					55.3523	98.9226	98.2756	97.55	95.1303	41.4861
		PWH1056HB	320	160					47.7993	99.1727	98.5182	97.8108	93.1838	36.8127
		PWH1080HB	320	80					80.4383	99.6601	99.4264	99.3246	98.5423	68.3372
		PWH1084HB	320	160					79.0618	98.9059	98.1597	97.6788	95.5022	57.9212
		PWH1099HB	320	320					91.8493	99.5575	99.3666	99.0327	99.0617	83.9612
		PWH1100HB	320	160					61.7823	93.5484	91.3386	88.0557	87.3551	20.101
		PWH1105HB	320	160					80.3297	97.9247	96.8237	95.1356	94.6142	50.9158
		PWH1131HB	320	80					73.0484	99.0406	98.3748	97.7409	97.6652	66.9085
		PWH1139HB	320	320					75.2219	98.2877	97.5407	95.9477	93.7448	49.0262
		PWH1160HB	320	20					20.9563	90.2867	87.2815	84.6756	81.3273	18.6262
		PWH1167HB	320	160					85.1476	98.4955	97.604	95.3188	95.5601	57.6631
		PWH1168HB	320	80					61.9453	96.2996	94.6583	89.6285	81.4476	44.3436
	SARS2+C	PWH0852HB	320	40					16.4463	88.1575	84.1183	76.4545	77.5567	9.17806
		PWH0972HB	160	40					32.5666	60.4848	55.8863	51.4603	47.4705	43.6338
		PWH0993HB	160	40					23.6189	90.9254	84.447	78.0381	69.2675	33.3284
		PWH1041HB	160	40					7.0096	71.7078	63.1878	65.1436	49.4302	26.4889
		PWH1042HB	160	10					-0.380366	67.4854	58.3504	60.02	44.4195	34.37
		PWH1050HB	160	10					6.61112	97.4347	95.79	95.4151	96.4372	41.0713
		PWH1067HB	320	40					-18.3119	88.4076	83.5627	77.1252	74.4455	-1.00749
		PWH1073HB	320	20					26.372	97.8644	96.9671	96.9724	93.876	24.0923
		PWH1085HB	320	40					43.3617	72.8301	66.7907	56.7517	54.7723	23.6314
		PWH1089HB	320	40					13.5845	99.1817	98.2792	98.1446	97.3481	46.648
		PWH1091HB	320	80					39.395	66.1925	63.2117	56.7004	47.4104	36.6007
		PWH1096HB	320	40					6.91904	98.3775	97.7797	96.8637	97.7166	48.7496
		PWH1103HB	320	160					49.0491	93.2277	89.2927	84.3418	75.5369	20.7278
		PWH1106HB	160	40					-13.7113	54.2128	51.6261	44.4394	42.6369	32.3606
		PWH1109HB	160	10					12.8781	34.259	27.7104	28.8231	30.3802	40.7763
		PWH1116HB	320	40					59.5363	75.3736	72.3798	69.6229	66.34	45.6801
		PWH1127HB	80	20					9.4367	45.3306	43.1499	35.2789	40.2497	40.4998
		PWH1132HB	160	20					20.6303	56.5318	48.9875	49.9434	41.4012	38.7023
		PWH1138HB	320	40					32.802	70.5214	67.2388	61.9918	56.9244	20.9583
		PWH1169HB	320	20					4.51005	77.522	71.1047	56.9333	57.1868	19.8245
	Pre- HK SARS-CoV-1 patient + BNT	Pre-VA001BR							2.81182	27.243	19.5664	28.7967	21.5934	28.9777
		Pre-VA002BR							0.648882	25.9283	22.5575	23.8702	27.163	40.3154
		Pre-VA073BR							-1.75439	12.7237	20.5738	20.2371	22.5558	34.8032
		Pre-VA212BR							-1.53809	28.314	20.2117	28.2222	24.4837	42.4078
		Pre-VA429BR							1.22567	19.3933	23.1574	18.5183	21.1976	15.9531
		Pre-VA430BR							-12.1365	22.9654	23.6928	29.2625	22.9145	30.7475
		Pre-VA495BR							-8.07498	35.0311	30.0263	32.2358	33.1229	31.0516
	1M- HK SARS-CoV-1 patient + BNT	M1-VA001BR	320	160					53.8332	96.3087	94.0289	93.6102	94.9948	17.9329
		M1-VA002BR	320	10					2.95602	90.3884	89.1943	85.5804	84.9392	-27.692
		M1-VA073BR							67.0272	98.1708	96.8632	96.4415	95.6531	24.4919
		M1-VA212BR	320	40					65.6813	96.8372	96.0847	94.8789	96.0544	24.7802
		M1-VA429BR-2	320	10					10.5263	86.0481	85.413	81.6104	81.8729	-0.158488
		M1-VA430BR-2	320	40					44.9892	97.4314	95.8422	95.1171	92.571	16.7508
		M1-VA495BR-2	320	80					40.5191	94.5644	92.4051	90.16	91.1213	2.912
	Pre- HK SARS-CoV-1 patient + SINOVAC	Pre-VA553SR							-3.29248	28.8168	23.9879	29.0839	30.6427	35.1535
		Pre-VA753SR							5.88801	24.7611	31.8606	23.479	23.9698	21.0504
	1M- HK SARS-CoV-1 patient + SINOVAC	M1-VA553SR	80	20					8.00288	69.4247	65.8909	67.325	65.5034	11.2797
		M1-VA753SR	20	5					6.39269	31.078	38.0926	38.8919	30.7499	17.2251
	2018-GZ SARS-CoV-1 patient	GY94-1							6.41673	31.5141	30.2856	26.696	27.6769	-7.24787
		GY383-1							-2.66763	29.5543	28.9771	22.9154	16.2382	10.6068
		GZ114-1							-1.63422	28.1472	15.9013	24.7521	20.9373	10.404
		GY375-1							0.600817	30.1956	31.0624	31.0092	24.5821	20.9583
		GY376-1							0.672915	26.3798	15.4257	20.529	17.334	32.5726
		GY378-1							-2.78779	21.2813	28.1226	22.3067	30.1725	41.3478
		GY379-1							23.0233	28.5064	42.6635	35.6158	30.5257	29.669
		GY380-1							5.59962	26.4503	18.5303	17.7808	20.0165	25.2445
		GY391-1							-3.58087	23.93	26.2919	24.4835	22.4628	30.2221
		GZ1032-1							-1.08147	30.5009	30.2498	33.1316	30.4273	41.8548
	1M-2018-GZ SARS-CoV-1 patient + SINOVAC	GY94-3							3.05215	73.6484	72.3774	68.7178	71.3814	13.8606
		GZ114-5							0	49.7492	46.4158	39.8933	34.7818	9.8233
		GY376-2							-29.8005	38.5776	42.3887	37.8407	29.6016	11.0677
		GY378-2							2.18697	44.266	36.9633	34.1377	37.0619	22.682
		GY381-1							0.913242	47.8292	47.7387	50.226	43.1673	15.7503
		GZ1032-2							20.1154	75.7609	75.9445	69.5096	71.2468	29.3648
	3M-2018-GZ SARS-CoV-1 patient + SINOVAC	GY94-4							-2.93199	67.3058	66.2195	66.1451	65.0135	5.6569
		GZ114-6							6.39269	41.5956	35.7982	33.6797	34.6594	2.56897
		GY376-4							-23.6001	33.7074	28.2302	32.9888	29.3556	22.8018
		GY379-4							42.2735	41.1172	49.1584	42.8324	41.8496	13.7408
		GY391-5							-12.1846	37.9106	39.7202	34.1377	30.8811	25.4473
	6M-2018-GZ SARS-CoV-1 patient + SINOVAC	GY94-5							-5.52752	63.7748	59.7963	60.2171	59.0754	16.3218
	SARS-CoV-1 patient plasma from GZ	GY378-4							-7.30594	22.4614	27.6566	30.0078	22.4005	21.0044
	BNT vaccinated + Omicron infected	PWH1281P	40	5	5	89.8605	77.074	88.2378	-17.7676	71.6758	61.3953	59.7203	54.2255	12.0816
	Acute	PWH1283P	40	5	5	60.2468	46.8167	51.5027	-18.487	47.4982	38.5551	33.4468	29.7897	12.5425
		PWH1295P	10	10	5	22.8004	-0.22508	9.94595	-0.981033	21.897	22.5838	26.1029	22.1949	30.7475
		PWH1296P	40	5	5	88.6266	63.7942	80.5622	-2.09287	40.9286	32.831	34.2154	28.9203	14.2478
		PWH1317P	320	10	10	94.5	73.05	89.45	-7.93547	81.6969	74.4471	39.2878	32.0129	16.0268
		PWH1325P	40	5	10	82.0815	55.4341	71.2216	-9.83213	41.3519	30.582	28.8976	25.9568	21.2348
		PWH1328P	20	5	10	79.6674	46.7846	70.1405	-3.46632	36.1085	30.6716	33.835	32.1442	29.7151
		PWH1329P	20	10	5	65.7189	25.7878	48.2162	-12.1866	23.449	18.2077	14.3837	13.7121	15.9807
		PWH1346P	10	5	5	19.367	6.75241	9.96757	1.91847	21.1787	13.8041	16.368	14.6876	28.102
		PWH1363P	80	5	5	86.883	57.5563	82.7459	-8.58949	78.5673	72.0631	71.6646	58.7835	-23.5171
	Rec	PWH1372P	320	320	320	97.559	96.7203	98.0324	91.7157	99.5254	99.3248	99.1181	99.4368	89.2614
		PWH1373P	320	160	160	97.3712	96.5595	97.9243	70.2856	99.0252	98.4106	97.4568	98.3509	73.7296
		PWH1376P	10	10	20	31.6524	8.8746	16.0865	13.233	23.5131	21.6672	24.0721	20.9351	21.7418
		PWH1398P	320	320	320	97.559	97.0096	97.9243	94.8768	99.7332	99.6953	99.6041	99.6938	95.0224
		PWH1339P	320	320	320	97.48	96.56	97.71	95.2256	99.5831	99.3368	99.115	99.3439	87.2335
		PWH1394P	320	80	80	97.5054	96.2058	97.7514	63.2003	91.4128	86.6362	79.7926	84.2472	18.3773
		PWH1419P	320	320	320	97.3176	96.7203	97.5351	94.0266	99.3202	99.0201	98.6803	98.901	86.2195
		PWH1395P	320	320	320	97.3981	96.6238	97.1027	89.6446	99.4292	99.0739	98.8899	98.7205	82.0255
		PWH1414P	40	5	10	60.0322	25.8199	45.3189	47.5692	61.1492	55.7787	50.6452	45.6792	46.9245
		PWH1421P	160	20	80	95.6813	80.6752	95.0054	33.7039	93.3752	90.4877	85.2734	88.1567	-6.3261
	CoronaVac + Omicron infected	PWH1282P	10	10	5	39.78	20.8682	31.3297	-8.00087	21.9714	19.1242	18.6115	17.7255	27.7333
	Acute	PWH1286P	10	5	5	22.5054	8.71383	13.7946	-15.2169	21.4224	18.1897	15.323	13.9275	28.9039
		PWH1289P	10	5	5	42.8112	0.546624	27.4595	5.71179	14.8272	14.0072	15.2656	7.68872	21.2071
		PWH1322P	80	10	5	87.6073	58.7138	81.4919	-0.915631	41.2775	37.2501	29.2314	27.2253	22.2948
		PWH1324P	5	5	5	20.9227	3.82637	7.15676	-7.01984	8.24344	12.8684	10.1652	11.6562	30.5447
		PWH1331P	10	5	5	63.412	39.8714	44.8649	-1.56965	22.3562	23.4203	18.8522	15.2507	20.5158
		PWH1359P	20	10	20	50.5633	33.2797	42.9838	26.8585	54.3128	52.4805	68.578	51.7354	33.5128
	Rec	PWH1397P	320	40	80	97.1298	96.1415	97.8162	42.228	93.6446	89.9261	82.0703	86.3742	22.2672
		PWH1401P	320	80	40	97.5322	93.5691	97.9676	28.3192	92.1952	88.9521	83.7829	87.9839	22.0183
		PWH1375P	320	320	320	97.5054	96.6881	98.0108	85.6333	99.1047	98.4166	97.876	98.048	73.5913
		PWH1410P	320	160	80	97.5322	96.3344	97.7946	70.1766	98.5122	96.8452	96.2069	94.4447	59.0734
		PWH1411P	320	20	20	96.6202	87.6849	96.5405	57.445	83.0244	78.1732	70.997	56.4946	15.4737
		PWH1412P	320	160	320	97.5054	96.3987	97.6432	91.4759	99.5383	99.1575	98.3775	99.2345	90.8284
		PWH1404P	20	10	40	44.5815	24.7267	37.7081	36.3418	40.9414	41.3908	52.645	35.9662	28.655
	Unvaccinated + Omicron infected	PWH1306P	5	5	5	2.30643	18.1871	-4.57589	-0.784827	14.4552	12.9198	16.8601	17.2717	34.4161
	Acute	PWH1307P	5	5	5	6.27682	1.51125	-13.1676	-6.54022	16.1483	14.4494	11.8343	11.8366	43.6799
		PWH1332P	5	5	5	14.2167	0	1.18919	-5.14497	9.81851	8.3608	6.98546	11.8913	29.8718
		PWH1341P	5	5	5	15.5043	-5.88424	-10.1405	11.4672	7.33663	10.703	8.0459	5.6197	17.7044
	Unvaccinated + Omicron infected	PWH1343P	5	5	5	0.170765	-0.622961	-2.00466	4.86157	3.5657	-1.07738	6.0042	4.1051	3.85945
	Rec	PWH1344P	10	20	80	2.53707	21.4991	10.24	42.1626	43.9492	42.8189	36.6375	29.5141	63.7745
		PWH1399P	5	10	40	20.6277	4.82315	-1.34054	22.7164	20.041	20.7136	21.546	17.6435	30.0561
		PWH1420P	5	5	20	17.3015	10.6752	0.0432432	10.3336	23.1129	24.2628	25.6138	23.4033	39.071
		PWH1413P	10	5	20	17.7039	-5.59486	-9.85946	18.7268	16.2958	14.7242	16.7872	11.3445	23.2166
		PWH1400P	5	5	10	0.273224	-2.31385	-2.42424	12.143	11.2551	9.96211	6.40012	6.8773	8.79092
[truncated: 17 more columns]

## Sheet: Figure 2
Figure 2a
		Pre	1M
		SARS-CoV-2 (34)		Alpha (26)		Delta (27)		Beta (15)		Gamma (28)		Delta Plus (56)		Lambda (66)		Mu (76)		Omicron (64)		RaTG13 (36)		Gx-P5L (46)		SARS-CoV-1 (12)		WIV-1 (20)		RsSHC014 (30)		LYRa11 (33)		Rs2018B (29)
	BB	11.7129	79.6319	9.15787	69.4496	10.9602	64.6499	12.5693	56.4159	11.9058	62.7085	13.7463	65.0386	9.04271	68.339	18.6592	42.2004	32.2499	-32.8085	12.1617	55.3578	4.32747	48.4379	11.4479	8.9528	13.7553	16.83	16.5869	17.655	16.4809	30.346	12.501	21.9803
		9.24133	72.099	8.58785	64.1199	13.7673	60.2063	13.8324	51.1668	11.9237	58.7539	12.9126	57.8657	11.8073	64.9772	20.7268	38.2349	33.2178	-8.33556	8.85859	51.7993	10.8278	35.2775	25.164	17.6224	18.7946	20.0864	17.8066	8.82816	10.925	28.2112	21.9559	18.8795
		5.84493	97.3834	7.49083	91.3924	11.1356	92.7989	12.3911	82.1333	10.582	85.4361	9.90451	93.956	10.2373	94.761	19.5838	71.3715	33.5404	-23.5632	9.4748	91.7894	9.85085	69.5569	5.08697	14.4356	20.9182	26.1989	19.474	25.8405	23.3669	33.4496	11.5188	35.4656
		9.39524	86.1348	4.19022	81.089	10.541	76.8923	6.69686	67.7288	8.85917	75.233	8.68877	74.3391	13.3124	76.8596	15.5971	55.5399	30.8673	-23.5908	12.084	76.8781	11.792	53.9995	4.52565	10.3615	15.7228	11.6061	7.75542	16.3024	12.1182	5.65917	8.26364	23.0152
		20.4707	76.3894	11.5335	68.5892	12.401	65.3843	11.8005	62.3813	21.8998	67.957	18.1716	68.0346	26.6113	69.0438	24.4801	51.8473	36.7205	-16.189	36.0053	61.5005	14.9528	44.2363	9.69519	8.79889	15.3168	12.3869	12.128	12.0627	25.5838	13.7056	13.3345	14.1436
		9.74155	81.4083	8.88062	73.0406	10.1606	66.7351	12.1155	61.6978	15.0658	66.9558	13.4649	65.181	21.1846	67.4567	20.9542	50.0829	26.7654	-28.7528	14.4156	55.602	14.1802	46.9181	7.01536	4.53108	23.0049	10.462	15.5911	-0.488411	30.1653	7.19183	15.1446	11.2177
		14.3654	75.1645	8.49464	69.9097	12.4786	67.8716	11.806	49.9146	11.944	55.6118	15.3962	56.445	17.6094	66.5523	17.6284	39.2293	26.3506	24.8942	5.88855	50.0228	4.71698	18.6308	14.4446	3.46277	13.5651	2.94703	16.1555	6.97884	19.4093	16.1962	13.1689	4.71122
		3.00776	10.5265	7.14428	5.39717	7.76643	8.934	5.03464	7.39893	2.59275	8.28808	11.4068	11.4885	7.52391	15.792	12.05	16.634	22.387	19.6217	10.1215	10.7461	11.769	5.42576	14.059	7.43725	13.8632	11.961	13.6555	11.3818	4.29072	11.226	8.64937	12.4502
		6.9326	97.7426	9.71115	91.5752	8.88742	95.707	8.98241	87.1068	7.12321	88.1804	12.1189	92.5318	13.565	97.9641	22.5549	75.8979	34.665	11.1875	10.7045	88.9803	7.06043	71.6233	9.99395	17.6043	18.5192	22.3292	17.3798	33.6926	26.7333	21.4894	17.4834	32.0092
		1.66998	93.7536	2.28059	90.8343	7.54906	88.169	8.31206	82.9185	4.38486	85.681	6.04886	88.2941	13.995	89.8633	19.8719	72.3872	37.8912	-12.8061	6.31046	87.3898	5.42576	62.6198	7.74869	3.39035	21.0233	12.4862	8.76986	5.5213	19.3163	7.8049	10.7944	14.8774
		8.40121	96.601	11.9458	94.6428	10.3547	92.0195	11.4101	88.0112	12.2427	91.0956	16.8551	88.9975	21.1965	94.7354	23.8131	78.0565	39.4121	-25.038	36.8103	87.981	10.6171	72.4534	8.56893	5.46721	8.7103	19.3284	12.4662	18.0561	14.3899	11.3629	13.9404	19.7733
		5.23312	96.7768	7.26736	93.7441	8.1965	91.5879	12.9871	82.8933	10.8866	86.3644	8.83639	90.439	10.8346	95.9078	20.8875	76.8893	39.1356	-27.7388	10.9598	90.9011	9.56989	71.1124	9.4598	19.1887	12.7418	19.4334	17.5034	33.2495	26.3337	37.5276	14.6742	38.589
		7.96768	92.067	8.48269	87.8587	7.32393	83.154	10.4915	74.1973	9.36335	80.0478	6.2868	82.5367	17.0156	84.2659	13.8842	62.0794	34.6926	-29.905	10.7378	79.1875	3.69787	64.4652	6.06474	2.97389	0.377688	8.02041	11.0366	15.0897	15.4135	15.0467	6.21272	17.2708
		5.13949	90.9921	0.437891	87.8826	4.47021	73.0387	4.81046	83.6238	1.8998	85.3967	3.42111	68.9203	8.71336	70.5797	18.3014	72.1992	29.1805	4.13598	10.871	64.1846	6.1537	39.5966	6.15166	1.78788	15.8363	11.0582	18.266	7.07912	17.592	8.2428	11.2083	9.38318
		6.63759	86.3272	7.64379	80.6887	8.5505	75.8567	5.36817	77.0515	7.38963	83.0168	9.66484	73.0104	11.3499	72.0729	19.6748	56.7375	26.8299	-48.3588	12.1118	73.9497	6.56237	63.2265	5.71166	9.30589	10.8538	14.4225	14.1103	8.62294	13.5141	13.1583	10.9825	27.2582
		12.3196	60.0167	6.5647	52.5904	8.87966	51.5582	10.8054	47.2409	5.98581	53.2761	8.1712	53.6627	7.32766	49.982	16.8159	36.5311	25.8436	13.3721	21.3772	51.5967	11.0577	29.9674	8.97996	2.53389	23.516	9.70965	6.20926	9.66071	14.0341	0.90792	7.20996	9.65601
		5.52812	97.0115	4.85942	94.5926	2.17698	91.1345	6.81934	83.5746	5.7851	86.4755	3.8692	91.1251	-4.59235	94.0955	16.3551	74.4578	27.1341	-11.8844	8.45611	89.6742	1.4566	68.7268	4.55824	4.5166	15.2117	7.20561	8.35009	20.1153	2.15594	13.5141	7.45456	17.4646
		5.0792	93.0828	3.31189	88.3033	6.67959	87.1008	7.71934	80.1594	7.56287	83.0132	6.85646	88.9801	8.86694	87.9093	18.068	66.1206	25.9358	-17.1385	9.25274	77.1695	12.5033	57.2076	4.36269	4.55824	7.60307	4.74983	15.4792	9.81229	26.3337	14.9646	11.325	13.1595
		-1.65202	62.5473	0.539467	55.0557	4.30718	55.0593	6.67499	45.4802	2.8998	51.4421	3.95951	55.0955	24.3962	64.8287	17.1645	38.6382	23.3549	2.29244	2.87687	38.1982	1.6737	23.3777	3.33965	3.35775	8.82387	0.73257	7.67379	3.026	14.0614	-1.5936	3.49384	1.87568
		5.02148	88.8219	3.27604	76.0401	4.64566	79.5007	8.91352	68.4451	5.86275	72.4158	4.87132	77.8682	6.26962	85.3581	14.8908	50.6346	28.6274	-25.4067	13.1193	69.4447	4.67484	55.7964	4.1273	8.07462	0.0994614	15.524	10.1691	20.162	7.24657	7.76658	7.95694	16.1851
		7.56109	86.9967	3.94524	75.1737	1.81988	78.507	9.44718	64.166	6.51747	71.2127	4.14187	75.0633	18.0309	83.7147	16.1489	47.3907	31.8812	-32.7809	2.71588	66.7744	8.92113	51.4901	5.97421	1.0636	20.1801	7.41854	9.64905	6.41448	17.603	7.09331	9.10094	9.90062
		4.22626	79.4074	3.79586	71.2541	2.62725	68.5982	4.12698	63.5733	3.27614	68.9451	5.75708	71.3865	12.6349	71.735	14.2784	49.901	27.1341	-53.659	4.27862	69.4308	-3.39631	53.5653	1.61586	12.9418	16.6227	14.5871	4.62346	24.418	5.16653	16.6889	9.31733	23.6211
		8.36273	96.9345	5.61825	94.1206	9.65286	92.2757	8.04413	86.3906	5.87231	89.2175	11.8671	91.924	8.7782	95.5972	22.7975	78.49	29.3003	-8.70427	7.44296	88.8415	9.8534	66.1893	10.5516	15.7067	13.5083	13.4373	12.8859	14.8729	20.6574	11.445	12.9714	20.5729
		9.21567	69.8801	7.29963	56.4384	10.5922	56.7129	9.49858	42.3603	12.975	52.0873	12.6486	53.5064	5.73207	62.7502	18.8926	40.1995	21.7418	-6.21549	8.83638	37.4265	11.1599	31.3658	11.8644	2.1808	18.099	0.922786	12.2843	10.885	9.1624	11.1603	11.3344	9.6466
		6.16944	95.1901	11.8442	92.3723	8.50392	88.6348	10.2838	77.0515	6.94758	81.9116	8.35009	87.9467	16.4746	90.5067	16.4218	68.6824	23.401	-16.6499	12.1617	84.7473	9.44218	61.5688	13.226	11.0496	9.40587	4.35236	12.1327	15.6378	7.43816	18.7142	9.96083	19.9708
		6.56705	96.0752	12.2171	93.6127	8.46511	90.1331	15.5657	82.1989	12.2463	87.4074	8.33273	88.6536	8.65363	93.22	20.5995	76.8832	32.2039	-19.0465	7.70666	91.8532	6.33249	71.9745	9.8491	9.41091	16.9492	22.7409	13.2241	28.674	17.8384	38.1297	12.3561	37.6577
		10.819	83.794	8.5281	75.5167	7.23388	70.9768	15.0244	64.1693	11.0455	70.0144	7.07356	67.2565	11.6281	65.0506	22.9248	42.9341	33.1902	-28.384	11.3012	69.1893	10.4128	56.0646	10.6277	3.43923	23.6863	17.006	21.3327	10.5539	32.125	9.27188	12.3467	18.0761
		11.0947	57.404	7.04868	51.7456	14.3961	50.7197	12.1013	43.0853	5.04794	50.5556	15.266	55.2432	10.9113	54.7005	19.0078	42.449	31.236	7.6387	8.85859	42.9641	6.23032	30.325	8.44581	-0.919109	15.9641	7.90117	13.7418	11.0786	23.761	6.26129	10.5347	8.50825
		7.84583	98.0915	6.81923	96.8631	6.90006	96.5252	6.2485	87.6449	4.41712	89.7193	5.45314	95.7136	10.0666	97.9607	17.498	88.146	28.443	-30.7069	12.8834	94.7733	3.85495	74.3626	7.91165	5.7352	8.07152	18.5675	7.25869	14.2735	9.21714	20.4384	10.1452	31.0966
		0.455333	93.0866	0.24908	88.6295	1.38825	86.5108	11.1805	80.2666	5.42667	83.4588	2.7924	84.963	4.96414	91.2575	18.8411	69.9254	31.6969	-42.8097	2.37724	84.7529	3.64424	69.4331	2.44878	10.4792	13.4657	8.60242	8.10523	22.4637	14.5377	27.4722	7.83464	23.0717
	CC	2.66786	90.5945	2.69646	86.5406	4.0479	86.3757	6.6553	80.2611	1.78271	82.6105	9.70826	81.6023	15.1606	89.5391	14.8392	74.67	28.9961	15.3355	4.00104	80.4866	0.96492	65.7487	0.837266	16.4672	0.207345	28.2288	12.9373	24.8727	12.3481	37.7903	8.65877	34.1542
		10.3149	18.1043	5.2239	15.6384	11.0378	20.0508	7.71934	9.94147	5.5342	9.56048	6.8773	16.9037	12.4933	21.6368	10.8828	17.6345	19.2253	19.4374	11.7037	12.8834	10.7921	8.18681	11.5475	5.72614	18.8798	10.0078	8.70456	6.72231	14.6198	11.4067	10.5159	11.0107
		3.61701	29.1054	6.27192	23.2171	7.52111	21.9885	4.32382	18.8464	3.21043	19.0384	3.55137	29.0265	9.07172	19.4303	15.012	19.1958	27.7517	16.672	6.67963	21.4604	4.34918	17.5159	3.06804	1.00023	6.06147	5.68671	5.51664	9.18963	11.9267	2.49532	5.89285	3.30568
		8.47175	45.4011	4.82596	50.9533	6.65164	76.9513	8.50671	24.0299	5.98581	33.4254	11.3929	73.792	10.3823	38.2924	20.0841	26.9661	28.3785	25.3367	20.1697	35.9776	5.5241	14.3653	6.47215	5.6845	5.77189	5.98481	14.3318	12.0581	1.08856	12.2551	4.09595	13.0937
		9.42731	27.6752	4.22009	20.0301	-0.881683	8.07695	4.13244	10.0016	-1.72027	12.3	1.79375	15.9398	6.66554	11.0427	11.8227	15.1424	23.5116	27.3646	1.57782	6.59636	5.12565	8.82918	1.78788	5.20104	8.40369	5.03941	3.46443	8.23349	10.2407	6.20655	3.93037	6.00575
		7.58032	21.1633	6.78936	17.6878	5.87533	16.1615	7.48969	12.7519	5.32273	11.7684	0.630104	19.2345	9.57173	25.8946	17.9225	16.8553	29.7151	26.1386	3.66795	12.6891	14.2121	18.3141	3.74705	6.9031	5.53624	8.58255	5.23679	17.69	19.4641	21.1883	7.12529	10.371
		2.55499	41.9868	10.2871	33.3066	6.65164	39.8157	5.28069	29.5524	4.93444	36.4302	4.45449	40.5014	4.89588	36.6746	17.0675	22.8278	30.0377	7.86915	6.07452	41.1543	7.40141	27.4963	3.71084	6.41421	6.16935	12.6907	2.37303	14.0683	1.31845	18.7689	8.81871	10.2205
		-2.01116	29.2311	3.16251	21.709	-3.75404	22.726	1.25855	27.1247	0.50434	23.8651	-2.78267	26.2476	1.89583	40.9802	10.5645	36.7191	21.9261	36.444	-2.68294	22.951	-1.68119	20.3868	1.91463	21.0301	2.44168	26.8376	0.770901	24.9357	4.35641	32.1633	1.76279	20.6952
		2.52934	41.2749	0.581292	37.2406	-1.08042	34.9063	1.99999	25.1453	5.14949	32.7122	2.20536	24.2069	2.42143	37.2173	13.8539	23.3886	22.1566	26.876	3.97884	30.3345	-0.193393	19.512	0.0985018	15.3771	3.08898	21.3157	8.66958	19.8751	10.7498	25.8848	5.67647	18.0667
		1.86879	30.5778	-1.01404	24.5591	4.50592	18.1224	4.17291	18.0065	4.24985	13.8138	5.30204	18.4964	8.41983	25.1556	14.7179	21.4483	23.3549	31.8997	16.4502	20.3502	-3.60703	6.82672	0.112987	3.61668	9.32638	10.1724	9.14766	14.1616	2.42963	10.9688	2.04879	7.75562
		-3.4182	17.6233	0.617142	16.4689	3.52311	20.9404	4.28008	15.0189	2.31198	22.1985	1.97611	19.1702	3.5648	19.891	9.59436	27.6027	16.46	28.609	3.76511	15.673	0.0939506	7.23539	-0.439275	9.38737	-7.06914	16.3956	1.48684	13.7605	-12.5029	13.0871	-0.171475	13.4982
		8.16007	17.1167	4.51884	14.3119	3.23277	15.9441	4.01215	13.8182	4.31318	13.0826	4.79838	18.3453	4.17061	15.0326	14.3147	13.7539	21.7879	22.0644	9.73295	11.5094	6.43721	6.77947	9.09404	9.76762	8.52577	2.28553	1.23731	2.13982	6.80867	12.0909	5.17785	7.05002
		-0.647727	4.81626	2.31405	4.75426	6.0927	7.17954	3.87764	6.34692	4.07423	6.77673	6.42227	5.34025	7.47272	17.5241	9.14566	17.6587	14.4137	11.971	-0.601133	4.99198	1.21778	2.79115	3.41751	0.460641	3.38708	-3.27049	5.95973	4.87532	2.74164	5.44022	2.0676	1.57463
		0.769576	16.4112	1.69862	13.3703	0.787387	9.83452	4.43864	9.39797	3.93325	12.3418	0.708259	10.0209	12.8568	22.0498	9.45793	9.71563	17.8243	12.7269	5.45831	8.1369	0.0875652	3.19726	1.5887	3.97882	-3.16545	8.47466	6.86224	8.03993	5.52233	19.0809	2.71299	6.73016
		0.0731097	24.5559	1.70699	22.8204	0.973702	16.7639	4.4113	18.4964	4.18773	21.7265	2.28005	18.0847	2.71154	30.6131	11.0556	22.2366	17.981	12.5425	2.36891	20.4751	4.58928	14.1099	8.98539	12.127	8.14817	3.81294	5.45834	12.5361	11.954	23.9143	8.89773	11.4435
		-0.673379	20.5926	3.37761	16.0805	-1.78686	15.3199	0.919544	13.7799	3.11485	19.214	3.88657	15.9346	11.6656	17.362	8.53932	14.5512	17.1053	1.46285	0.461976	11.9313	-2.05155	9.56606	3.79775	5.79857	-2.03551	11.0099	4.88698	6.48911	4.59178	7.54763	3.89838	6.09042
		3.5144	4.90605	3.84964	11.0281	3.87711	3.87245	5.06744	6.15554	4.46252	6.05391	4.64207	4.79838	2.22518	10.698	9.04865	17.5981	18.0731	20.0826	2.97402	2.83523	0.266357	2.79498	8.04745	7.83922	-0.91408	3.74764	4.78204	6.21626	11.7734	12.3919	3.06108	6.98793
		3.77092	20.3874	4.48897	16.1367	3.57435	9.74602	7.38253	16.8014	5.86634	13.4768	2.75766	12.3742	11.7766	9.40961	14.9211	12.8292	19.9904	11.971	11.4733	7.72609	3.7464	3.91881	5.2282	-2.76602	3.80442	8.73869	1.85531	5.57494	13.9355	5.23222	6.92772	7.31721
		3.4182	31.3243	3.19238	26.0409	2.57601	24.5037	1.20934	25.5084	3.0133	27.1268	0.989618	26.0132	2.988	26.6966	10.3826	24.1769	15.3539	0.882133	14.8125	30.204	-1.70035	13.2057	1.86031	7.15659	6.42487	6.64347	1.94159	5.66123	10.8319	3.56271	3.13634	9.39635
		3.51696	8.21779	9.04434	7.2339	8.29432	4.54473	6.46721	5.23913	5.71102	7.75642	7.07703	4.78101	10.8687	6.78499	13.4598	13.5113	17.7966	20.7463	7.49848	0.287104	7.50996	-1.3019	9.47428	3.43561	7.70244	10.6834	12.5012	0.572676	16.251	4.0444	8.17333	2.92937
		4.43404	23.0809	3.1649	17.413	4.23421	17.0899	6.7406	14.8603	4.32751	19.0169	5.66677	15.2885	5.45903	15.0019	10.898	16.6886	12.7084	4.01615	8.49774	14.8681	8.37582	12.2735	6.97914	7.06606	3.51484	0.965372	15.4745	-0.430109	11.7187	17.384	10.625	4.18062
		9.02328	21.2749	4.32406	14.6525	7.96827	6.78828	7.94353	8.4411	10.8365	14.5163	12.1102	9.42169	4.45219	8.1758	8.91222	8.52416	15.7042	-0.730963	6.24107	10.0522	10.7984	6.9838	11.9278	3.63841	3.78455	-0.865816	7.80206	10.8734	1.59214	-3.07153	7.87227	6.24471
		9.99808	38.5045	7.93059	36.808	9.62958	36.0319	10.3002	26.8021	11.1113	28.5843	15.5404	39.1432	21.1334	31.939	14.1116	21.3028	25.0141	12.773	11.1541	37.2683	7.33755	20.7954	9.4598	6.38705	14.1755	7.5321	10.1854	14.2852	9.10766	14.0067	11.7352	15.075
		6.52216	11.4885	1.93763	10.4999	8.44492	8.72129	5.27522	10.2914	6.89023	12.8018	6.9433	13.2687	2.9624	20.2579	13.0808	19.1352	20.4513	3.0022	12.4809	10.8849	11.1854	8.58271	6.01042	9.95412	11.186	3.25933	2.93972	11.7362	5.65917	5.94381	11.1048	3.15892
		8.97197	17.0653	5.5824	15.734	11.1232	13.418	8.31206	12.1374	5.47207	14.128	7.94542	12.3707	24.9935	21.8075	15.582	18.1438	19.9628	13.4919	3.58468	16.2337	14.0524	10.5277	12.0038	8.79889	-2.37619	14.6922	8.26147	8.46669	8.47818	13.5688	9.11412	0.72792
		10.8382	12.5633	11.653	8.4803	13.1618	12.6525	13.4934	12.0116	13.1543	14.3693	14.1162	12.0321	14.5206	19.6265	17.4374	18.2196	26.4612	4.27424	19.9671	17.0054	9.23147	5.35169	15.752	7.45536	14.9988	9.35477	21.0178	6.92054	24.1442	18.9605	13.438	7.6145
		21.4904	23.2091	14.2128	14.5808	3.31816	14.2409	5.88981	15.6499	6.41234	17.0873	6.48305	12.7876	7.65532	20.9115	8.38774	15.5971	13.7685	1.83156	4.40353	18.2739	2.43101	8.76788	5.11956	12.2899	6.55263	6.79962	6.22792	9.67237	16.3878	16.6889	12.1585	7.09706
		6.01552	21.0094	7.14786	21.9982	5.5881	31.8166	7.72481	18.5183	10.8866	23.3275	7.7509	25.9176	25.8212	11.2731	8.39683	14.4603	8.39455	3.69353	15.1734	29.3297	14.3206	7.81391	9.73683	0.505908	9.94529	5.54476	14.8915	4.44389	7.35605	15.0467	14.0965	7.63708
		2.82178	13.7626	7.93657	12.3282	5.17355	12.1759	5.61423	7.18022	5.85081	6.67518	4.73759	6.15654	1.64838	11.7219	11.1405	12.1107	22.1105	13.6026	13.0222	8.87802	8.8228	3.08871	5.7352	4.71578	3.35018	-2.0639	11.7596	2.04187	4.73958	6.71014	10.4839	4.69241
		9.10922	42.6922	10.7209	37.4437	7.85182	39.4244	8.54499	34.3368	6.29645	35.8723	0.143805	10.4117	5.73549	13.1725	11.2466	22.1911	20.82	20.2209	15.2012	61.445	2.43356	8.04633	1.72813	-3.95202	1.54738	1.61835	3.75594	0.164566	7.85964	9.36493	1.35825	4.15616
Figure 2b
Not paired		SARS2-B	SARS2-C
		SARS-CoV-2		VoC Alpha		VoC Delta		VoC Beta		VoC Gamma		VoC Delta Plus		VoC Lambda		VoC Mu		VoC Omicron		Bat CoV RaTG13		Pangolin CoV Gx-P5L		SARS-CoV-1		Bat CoV WIV-1		Bat CoV RsSHC014		Bat CoV LYRa11		Bat CoV Rs2018B
		99.0701	88.1575	98.6974	84.1183	98.8464	76.4545	94.3955	77.5567	94.6738	79.7252	99.1837	79.2663	99.4198	82.713	86.1148	70.5985	51.8375	9.17806	84.3226	65.3449	80.9843	55.8028	42.2153	32.108	58.0672	50.274	48.0231	39.0167	57.4796	57.1128	59.753	42.0756
		99.3523	60.4848	98.9508	55.8863	98.7734	51.4603	98.3432	47.4705	98.2318	46.4601	98.8885	47.4103	99.5853	62.7331	97.0441	49.1127	66.2632	43.6338	97.7711	48.7598	88.8447	29.6201	45.8149	20.2968	60.8126	32.2886	74.4173	26.6031	67.3598	30.2475	65.6367	23.6869
		96.6613	90.9254	95.306	84.447	91.7556	78.0381	89.6844	69.2675	91.5532	73.7814	93.2734	77.6337	97.6399	80.102	84.0289	63.3678	38.3521	33.3284	82.4712	54.2281	70.2913	33.1895	22.3755	14.2907	39.5992	31.6271	34.7886	23.2799	46.7674	33.5208	36.0734	27.61
		99.1919	71.7078	98.6735	63.1878	98.4551	65.1436	97.6926	49.4302	97.583	52.7121	98.7061	61.8603	99.471	63.6427	95.7253	48.7944	66.1434	26.4889	96.3638	39.4944	89.8153	33.4666	36.4301	21.845	66.414	25.7162	51.8243	21.4329	67.7156	30.7401	72.4255	21.0151
		98.1748	67.4854	97.0925	58.3504	96.9258	60.02	91.1585	44.4195	91.7945	44.3095	97.8238	61.3653	98.0068	60.2245	82.0977	45.2776	44.3897	34.37	91.6173	51.1192	82.398	46.5733	42.0306	60.3458	52.3323	69.7925	61.008	52.6522	65.6793	78.3621	56.3192	70.1488
		98.6019	97.4347	97.8335	95.79	96.592	95.4151	96.2381	96.4372	96.4755	96.3381	97.2472	97.0423	99.0785	97.4266	93.1786	90.4501	43.6983	41.0713	93.8379	97.7988	85.5754	93.1612	36.5261	99.2576	48.5422	98.5947	48.9163	91.0146	48.3274	99.1078	51.3085	98.7337
		99.3099	88.4076	98.7811	83.5627	98.334	77.1252	97.5089	74.4455	97.2067	78.6703	98.7322	75.7285	99.3293	86.7182	94.3974	64.3774	67.0928	-1.00749	96.572	61.8336	84.9304	54.6534	37.7881	34.3025	44.5817	48.9822	53.1489	33.9491	56.6476	56.8391	51.2577	39.686
		97.9439	97.8644	97.0507	96.9671	94.9881	96.9724	91.959	93.876	92.4576	93.3059	96.7783	97.4296	95.8361	97.9181	84.5383	88.7372	50.1784	24.0923	83.8868	96.8495	72.5938	89.7834	25.919	97.7276	39.6191	98.2455	45.6211	88.8178	51.0095	99.0968	42.6965	98.7807
		98.9226	72.8301	98.2756	66.7907	97.55	56.7517	95.1303	54.7723	94.9761	60.0956	97.5633	55.4203	98.4983	57.3917	92.1236	51.6654	41.4861	23.6314	92.5749	50.0978	75.323	35.0413	36.9063	29.8265	46.1716	32.9899	56.4605	21.1344	50.298	45.5905	57.593	37.1082
		99.1727	99.1817	98.5182	98.2792	97.8108	98.1446	93.1838	97.3481	93.7157	97.1051	98.3848	98.6627	98.7628	98.6553	85.0233	92.83	36.8127	46.648	88.2725	99.084	76.7188	95.3834	39.626	99.1979	52.5367	99.1199	49.7138	97.2015	57.7149	99.6004	54.033	99.5146
		99.6601	66.1925	99.4264	63.2117	99.3246	56.7004	98.5423	47.4104	98.3094	47.7086	99.4095	59.4028	99.6024	56.6716	95.8981	46.8147	68.3372	36.6007	98.7842	40.613	91.0604	31.0504	66.37	31.8454	67.3566	34.3044	74.394	26.3419	73.3536	33.7507	72.576	33.5276
		98.9059	98.3775	98.1597	97.7797	97.6788	96.8637	95.5022	97.7166	95.0777	97.2163	98.3414	97.9853	99.1041	97.6911	91.2141	94.0275	57.9212	48.7496	96.0446	99.0202	82.4976	95.9095	47.1458	99.5926	50.7708	99.1909	56.1806	98.209	64.9239	99.5183	59.3146	99.539
		99.5575	93.2277	99.3666	89.2927	99.0327	84.3418	99.0617	75.5369	98.963	82.3835	99.2445	86.6737	99.616	91.1432	97.8778	67.9093	83.9612	20.7278	98.9591	65.517	91.1843	51.2283	41.8712	28.224	55.6739	28.5127	57.946	28.5224	63.0081	33.4113	58.4115	37.4507
		93.5484	54.2128	91.3386	51.6261	88.0557	44.4394	87.3551	42.6369	88.6344	48.061	90.2862	51.9259	93.9419	50.0196	80.2181	42.8977	20.101	32.3606	76.7032	40.0995	62.6837	38.8214	21.3887	30.9763	32.6577	32.1893	34.0261	30.8358	34.1612	38.3103	36.2277	29.6233
		97.9247	34.259	96.8237	27.7104	95.1356	28.8231	94.6142	30.3802	94.4265	30.1076	95.9047	32.0346	97.9778	39.6525	90.5107	37.6286	50.9158	40.7763	93.824	25.9571	80.3968	22.8068	29.6672	25.0915	39.4345	19.811	43.1141	20.3998	50.6373	28.1948	43.3551	20.4977
		99.0406	75.3736	98.3748	72.3798	97.7409	69.6229	97.6652	66.34	97.4253	69.9965	98.5012	66.4576	99.1502	78.5866	94.4823	58.7081	66.9085	45.6801	93.7407	57.434	83.5384	36.5035	43.7598	20.0252	51.4579	32.3596	55.9474	31.1693	57.9886	36.9255	59.0569	26.8762
		98.2877	45.3306	97.5407	43.1499	95.9477	35.2789	93.7448	40.2497	93.9869	52.3836	96.912	36.6509	98.1143	38.4204	89.3587	43.0948	49.0262	40.4998	94.0738	33.6321	78.0789	25.9101	28.2421	25.6981	44.63	31.8344	44.3221	26.6731	53.3085	45.18	45.9234	31.153
		90.2867	56.5318	87.2815	48.9875	84.6756	49.9434	81.3273	41.4012	83.9666	44.576	85.0237	50.3837	93.7832	57.5931	75.2825	46.9602	18.6262	38.7023	73.7332	37.8845	64.8675	33.2789	21.0627	27.8384	35.1135	35.9993	36.4094	30.528	29.098	50.6538	29.2056	30.7485
		98.4955	70.5214	97.604	67.2388	95.3188	61.9918	95.5601	56.9244	96.0574	59.6082	96.8165	62.133	97.9471	68.2929	91.5567	56.1524	57.6631	20.9583	93.8018	45.8453	84.1093	40.2671	28.7075	16.4364	42.6937	25.0207	41.9434	25.4208	51.5679	39.6514	48.4636	24.1385
		96.2996	77.522	94.6583	71.1047	89.6285	56.9333	81.4476	57.1868	83.9606	63.9726	90.8159	55.5593	93.5238	61.001	75.7615	50.5679	44.3436	19.8245	74.3383	52.0546	61.5854	47.4737	15.6524	32.0537	33.6514	25.8156	24.2664	28.7673	32.3713	34.8892	25.9975	25.3766
Fugure 2c
		Pre-HK	1M-HK
		SARS-CoV-2		VoC Alpha		VoC Delta		VoC Beta		VoC Gamma		VoC Delta Plus		VoC Lambda		VoC Mu		VoC Omicron		Bat CoV RaTG13		Pangolin CoV Gx-P5L		SARS-CoV-1		Bat CoV WIV-1		Bat CoV RsSHC014		Bat CoV LYRa11		Bat CoV Rs2018B
	SARS1 + B	27.243	96.3087	19.5664	94.0289	28.7967	93.6102	21.5934	94.9948	24.662	94.619	29.947	95.5331	32.4254	94.4966	31.2317	85.4534	28.9777	17.9329	25.352	95.4871	19.2566	90.8842	22.3393	99.1011	18.9025	98.2447	21.8924	89.7257	23.1206	98.3007	21.8486	98.8117
		25.9283	90.3884	22.5575	89.1943	23.8702	85.5804	27.163	84.9392	20.6656	84.6698	21.1415	88.6491	24.6744	85.1661	34.4301	69.0481	40.3154	-27.692	27.5116	86.8611	27.1234	84.0225	29.8808	97.8819	38.1513	97.4804	25.4907	89.1411	19.7651	97.2206	32.8371	98.6676
		12.7237	98.1708	20.5738	96.8632	20.2371	96.4415	22.5558	95.6531	21.8484	94.8189	19.6305	97.2155	30.1813	97.4609	25.2592	85.9085	34.8032	24.4919	10.7322	97.0344	20.3804	92.9663	20.2063	98.954	21.7699	98.4995	17.142	97.1402	25.2389	98.6607	15.7241	99.215
		28.314	96.8372	20.2117	96.0847	28.2222	94.8789	24.4837	96.0544	18.312	95.3963	27.0413	96.0939	44.6185	94.3439	29.634	89.6918	42.4079	24.7802	26.4207	97.389	26.5321	94.048	29.1837	99.2646	31.9053	98.4543	11.643	97.6486	38.9672	98.8479	28.1143	99.1538
		19.3933	86.0481	23.1574	85.413	18.5183	81.6104	21.1976	81.8729	15.8364	86.4198	23.9117	88.2817	22.8911	86.1693	27.4815	68.253	15.9531	-0.158488	15.1651	89.0531	16.756	83.5359	27.708	85.4939	31.8117	93.3187	22.6689	80.6801	29.6344	96.7886	27.0832	92.1857
		22.9654	97.4314	23.6928	95.8422	29.2625	95.1171	22.9145	92.571	25.0324	93.493	23.2082	96.3453	28.7871	95.1572	26.2233	82.9038	30.7475	16.7508	27.2895	96.3252	19.0842	91.5179	30.7536	95.5285	27.4055	95.074	23.2683	92.0983	38.9398	97.5518	32.5774	97.0003
		35.0311	94.5644	30.0263	92.4051	32.2358	90.16	33.1229	91.1213	28.7361	91.0057	39.0737	92.3812	36.5859	94.22	36.8494	79.2027	31.0516	2.912	37.0185	94.6813	33.7348	84.9436	55.2396	96.1986	50.7709	97.3105	32.6735	87.9251	65.1867	98.1999	54.4188	97.8754
	SARS1 + C	28.8168	69.4247	23.9879	65.8909	29.0839	67.325	30.6427	65.5034	23.3956	67.0968	24.1496	73.5784	45.1611	69.4482	27.1783	57.3741	35.1535	11.2797	30.0652	66.9326	21.2488	63.8714	36.0825	71.4906	36.1128	75.7971	31.5074	57.1764	47.7636	83.3049	37.9869	76.3015
		24.7611	31.0781	31.8606	38.0926	23.479	38.8919	23.9698	30.7499	22.8615	28.9929	23.4201	38.023	48.2107	29.9305	28.0423	29.2459	21.0504	17.2251	33.1602	30.5649	24.1989	36.1268	37.5799	30.7681	32.8139	38.4494	36.2578	27.6409	38.896	42.0982	32.0694	35.8796
Figure 2d
		2018	1M	3M	6M
		SARS-CoV-2		VoC Alpha		VoC Delta		VoC Beta		VoC Gamma		VoC Delta Plus		VoC Lambda		VoC Mu		VoC Omicron		Bat CoV RaTG13		Pangolin CoV Gx-P5L		SARS-CoV-1		Bat CoV WIV-1		Bat CoV RsSHC014		Bat CoV LYRa11		Bat CoV Rs2018B
	GZ SARS1 Sinopharm	31.5141	73.6484	67.3058	63.7748	30.2856	72.3774	66.2195	59.7963	26.696	68.7177	66.145	60.2171	27.6769	71.3813	65.0135	59.0754	21.6668	75.6595	68.0287	60.1853	33.9502	76.939	69.4674	63.67	25.7068	74.2094	63.5744	65.0335	20.7571	57.5318	54.873	47.3846	-7.24787	13.8606	5.6569	16.3218	23.6394	71.2017	66.1832	63.1437	29.0582	68.8865	61.0069	57.6609	52.4602	77.4967	73.6037	71.2914
		29.5543	49.7493	41.5956	22.4614	28.9771	46.4158	35.7982	27.6566	22.9154	39.8933	33.6797	30.0078	16.2382	34.7818	34.6594	22.4005	21.4183	33.6226	33.9093	27.7863	18.8924	47.3877	36.2862	30.4628	43.4922	45.8779	51.5384	38.5313	28.7912	28.7851	11.3133	30.5647	10.6068	9.8233	2.56897	21.0044	13.73	39.6693	37.593	28.0112	24.5437	35.5585	31.0376	24.0648	23.4891	35.4071	36.6383	36.8248
		28.1472	38.5776	33.7074		15.9013	42.3886	28.2302		24.7521	37.8407	32.9888		20.9373	29.6016	29.3556		21.2128	38.1901	23.668		29.2297	35.2094	39.3256		26.4406	46.5468	28.8246		18.0983	30.6496	25.2441		10.404	11.0677	22.8018		27.531	37.7874	29.8348		34.9838	39.7345	32.5791		42.4959	31.7821	26.254
		30.1956	44.266	41.1172		31.0624	36.9633	49.1584		31.0092	34.1377	42.8324		24.5821	37.0619	41.8496		26.5593	43.8472	40.8747		26.0479	46.0209	46.9848		31.2308	48.7704	51.8455		24.5104	34.2422	45.1776		20.9583	22.682	13.7408		23.5201	37.6708	35.3669		30.5102	30.5012	37.2404		26.263	47.4935	60.717
		26.3798	47.8291	37.9106		15.4257	47.7387	39.7202		20.529	50.226	34.1377		17.334	43.1673	30.8811		21.4338	41.8304	37.7982		31.4232	44.4057	35.6523		39.359	44.5297	39.8965		24.3285	33.3327	37.5316		32.5726	15.7503	25.4473		24.3111	36.4633	33.7764		27.0467	28.9241	30.6417		16.8891	49.6717	42.2388
		21.2813	75.7609			28.1227	75.9445			22.3067	69.5096			30.1725	71.2468			27.8376	71.374			25.9958	74.4033			34.7889	71.7094			30.7709	63.0798			41.3478	29.3648			26.7122	71.1184			24.3802	57.9585			39.1425	58.584
		28.5064				42.6635				35.6158				30.5257				29.2892				35.2181				34.5927				26.8054				29.669				35.0893				30.629				59.0783
		26.4503				18.5303				17.7809				20.0165				22.8579				11.1724				0.211494				26.6841				25.2445				33.0214				11.2901				25.7253
		23.93				26.2919				24.4835				22.4628				12.9153				28.106				42.1491				24.7378				30.222				26.4568				18.899				39.2602
		30.5009				30.2498				33.1316				30.4273				27.0431				33.9624				34.4732				39.6295				41.8548				35.9082				21.0062				35.9466
[truncated: 16 more columns]

## Sheet: Fig 3 COBOVAX
		D0	D30																																Fold changes
		SARS-CoV-2 (34)		Alpha (26)		Delta (27)		Beta (15)		Gamma (28)		Delta Plus (56)		Lambda (66)		Mu (76)		Omicron (64)		RaTG13 (36)		Gx-P5L (46)		SARS-CoV-1 (12)		WIV-1 (20)		RsSHC014 (30)		LYRa11 (33)		Rs2018B (29)				SARS-CoV-2	VoC Alpha	VoC Delta	VoC Beta	VoC Gamma	VoC Delta Plus	VoC Lambda	VoC Mu	VoC Omicron	Bat CoV RaTG13	Pangolin CoV Gx-P5L	SARS-CoV-1	Bat CoV WIV-1	Bat CoV RsSHC014
	BBB	30.2533	99.2112	23.3785	98.5361	24.7521	98.2067	16.0195	96.5279	20.2988	96.5532	24.259	98.2927	26.3417	99.4061	17.2343	95.4676	-20.2909	39.071	22.0905	95.9474	13.078	88.6238	8.61782	38.5178	9.29231	55.5035	7.6668	57.4563	12.8025	63.7744	7.6145	59.9882		BBB	3.27935	4.21482	3.96761	6.02564	4.75659	4.0518	3.77372	5.5394	-1.92554	4.34337	6.77654	4.46955	5.97306	7.49416
		37.1923	99.6434	34.4084	99.5877	28.657	99.4255	29.9319	99.4773	29.883	99.313	25.9263	99.5224	37.3402	99.744	22.2366	98.7418	-18.1985	85.2517	28.7051	99.4449	24.4313	95.8878	11.6417	62.7087	11.1377	80.8648	15.9689	71.3973	20.4658	88.516	14.3355	81.7995			2.67914	2.89429	3.46951	3.32346	3.32339	3.83866	2.67123	4.44051	-4.68455	3.46436	3.9248	5.38657	7.26046	4.47101
		54.4308	99.0149	47.8319	98.4405	45.5107	97.5111	37.6831	97.3722	41.9535	97.0693	42.8512	97.8499	58.5743	99.3942	41.4273	94.2549	16.1835	45.9843	40.9878	97.252	30.7975	87.6442	18.9804	29.8808	19.158	50.0952	17.7483	42.9928	19.2068	60.3424	17.5248	52.9831			1.8191	2.05805	2.1426	2.58398	2.31374	2.28348	1.69689	2.27519	2.84143	2.37271	2.84582	1.5743	2.61484	2.42236
		51.468	99.7242	43.9027	99.7431	44.8974	99.5839	38.6782	99.6883	41.4637	99.5281	39.7424	99.6613	45.3437	99.7782	41.9488	98.9237	35.2918	89.9988	34.1733	99.3338	24.8591	95.4855	16.7026	58.345	17.6874	63.7936	13.6252	57.0202	25.2827	77.5684	20.7235	72.4443			1.9376	2.27191	2.21803	2.57738	2.40037	2.50768	2.20048	2.3582	2.55013	2.90676	3.84107	3.49317	3.60673	4.1849
		28.9643	95.6391	23.5971	93.3522	20.5523	88.9143	20.9023	88.78	22.3	90.2569	21.0668	91.099	24.5242	94.633	18.1589	81.4156	-1.07202	-7.61658	30.0708	92.0197	19.0739	85.8078	8.31544	30.6359	13.2954	40.9193	20.4418	50.8052	24.0621	55.9469	11.0672	49.903			3.30197	3.95608	4.32625	4.24738	4.04739	4.32429	3.85876	4.4835	7.1049	3.0601	4.4987	3.68422	3.07771	2.48536
		29.2824	90.8613	30.6835	88.4562	26.3932	80.5146	24.5133	83.3909	26.036	85.0442	25.2524	81.0604	28.8332	88.6005	28.2849	72.9723	28.609	-14.6681	25.1716	82.1381	24.0137	75.3166	13.2713	5.20104	13.9058	16.0918	20.057	17.9465	17.7015	24.3795	15.5454	19.7827			3.10293	2.88285	3.05058	3.40187	3.26641	3.21	3.07287	2.57991	-0.512711	3.26313	3.1364	0.391901	1.15721	0.894774
		23.5362	98.7648	20.9861	97.9864	25.3033	96.6541	21.9488	95.582	27.7659	95.5102	18.2411	97.5772	23.3041	99.0017	31.3984	89.5467	27.3646	45.7078	24.0696	94.7955	16.7496	82.3891	15.7936	32.0899	20.8813	50.416	15.836	53.69	23.6406	66.3745	20.7705	59.6157			4.19629	4.66912	3.81982	4.35476	3.43983	5.34932	4.24826	2.85195	1.67033	3.93838	4.91885	2.03183	2.41441	3.39037
		32.0015	97.5502	25.9573	96.1126	34.5259	92.7679	22.5776	90.6883	20.7229	91.0299	25.3011	93.8205	27.7069	96.9112	31.4136	85.9692	24.5716	-1.67117	21.3911	91.3036	28.1897	82.0276	13.2224	40.3466	20.3362	48.7977	16.4657	51.3649	17.1268	54.3212	16.7213	53.4911			3.0483	3.70272	2.68691	4.01673	4.39271	3.70816	3.49773	2.73669	-0.0680122	4.26831	2.90984	3.05138	2.39955	3.11952
		15.439	94.2282	9.12202	91.5298	14.4582	86.5341	9.76103	77.9777	11.1351	82.4015	11.1116	87.0037	11.9523	90.7114	8.59996	69.4555	-5.06328	11.5747	19.981	76.1148	16.2171	56.5665	5.364	9.5286	10.2065	20.569	4.65378	19.1405	5.71391	29.3716	11.2365	26.3212			6.10326	10.0339	5.98511	7.98868	7.40012	7.83	7.58944	8.07626	-2.286	3.80936	3.48808	1.7764	2.01529	4.1129
		46.1553	99.3074	41.9943	99.0201	41.4615	98.4551	40.1873	97.4596	40.2092	96.9558	48.0564	98.6835	49.5981	99.5427	46.7935	95.2705	34.2041	62.3642	34.6868	96.4193	27.5576	85.5881	20.3203	32.003	31.0394	34.3044	23.8116	38.7601	34.736	34.8181	21.2277	45.8237			2.15159	2.35794	2.37462	2.42513	2.41129	2.0535	2.00699	2.03598	1.82329	2.77971	3.10579	1.57492	1.10519	1.62778
		31.0934	97.6079	30.5485	96.1222	26.533	93.9013	26.0475	90.8523	26.6011	92.6284	28.5141	93.2127	36.6627	96.4419	32.0593	87.479	30.1483	4.43095	32.841	93.7407	24.0009	86.2075	19.1887	15.9783	18.1842	39.2926	24.3713	36.7826	28.7038	46.3568	21.335	38.0678			3.13918	3.14654	3.53904	3.48794	3.48213	3.269	2.63052	2.72866	0.146972	2.85438	3.59184	0.832695	2.16081	1.50925
		54.1679	94.2346	42.6838	91.4856	31.3741	86.798	27.4746	82.8769	26.1674	84.1159	28.7659	88.6276	27.7922	94.662	34.0906	76.5255	24.2951	4.47703	28.3165	83.2817	14.8659	55.7875	10.4883	14.8104	13.2102	34.9772	23.1237	27.7645	17.0173	30.5376	17.6471	35.8005			1.73968	2.14333	2.76655	3.01649	3.21453	3.08099	3.40606	2.24477	0.184277	2.9411	3.7527	1.41209	2.64774	1.20069
		18.6776	78.8623	19.7636	74.2954	20.6221	67.6589	14.1134	67.1602	17.7982	72.0072	13.5691	66.2839	7.8857	72.2725	2.07571	60.3361	-40.0905	-0.270078	23.4645	58.0447	15.3959	52.0073	8.4277	12.0364	13.3947	17.2842	6.33753	14.01	4.35641	17.9478	4.15616	19.6415			4.22229	3.75921	3.28088	4.7586	4.04575	4.88491	9.16502	29.0677	0.00673672	2.47372	3.37799	1.4282	1.29038	2.21064
		57.5989	99.2137	51.4767	98.9842	34.5259	98.3263	31.4191	98.4143	38.3275	98.2282	34.4192	98.5359	37.0552	99.4317	20.1902	95.9436	-35.7582	59.5988	27.5032	98.4095	21.4876	89.4858	4.45866	40.7033	4.01735	45.4192	6.23958	53.6667	-0.542635	61.2182	6.81483	57.9091			1.72249	1.92289	2.8479	3.13231	2.56287	2.86282	2.68334	4.75199	-1.66672	3.57811	4.16453	9.12906	11.3058	8.60101
		28.6218	98.852	27.3459	98.2015	19.9266	96.7193	22.9221	97.791	23.8293	97.5747	28.2883	97.4643	25.9918	98.6263	27.8604	93.9063	24.0185	56.3081	28.0167	96.8773	19.5784	89.4769	8.32449	34.1667	12.3301	39.8547	9.32956	48.7693	16.0867	56.4833	7.99081	50.5051			3.45373	3.59109	4.85379	4.26623	4.09474	3.44539	3.79451	3.3706	2.34436	3.45784	4.57019	4.10436	3.23231	5.2274
		37.2539	84.8458	33.4464	82.1824	29.0296	76.1859	23.5651	66.0119	28.1961	72.0908	31.0498	78.9589	30.8435	80.8444	29.2247	55.5703	21.5574	-25.2685	35.7833	67.4045	24.3904	51.2308	18.2471	14.4845	17.3268	16.2906	8.84449	22.8438	15.1124	12.7861	15.7655	22.8365			2.2775	2.45714	2.62442	2.80125	2.55677	2.54298	2.62112	1.90148	-1.17215	1.88369	2.10045	0.793796	0.940194	2.58283
		15.3723	92.4517	10.1593	89.7887	3.47342	80.4991	13.2692	78.4185	1.30482	80.9558	27.5849	81.7638	18.6709	88.7114	16.6582	72.9632	-2.17814	8.0535	4.25641	63.8238	2.74389	55.1553	-3.51746	11.0496	-3.01498	21.0517	7.21904	33.4943	-12.9408	31.6597	5.67083	28.5565			6.01418	8.83809	23.1757	5.90981	62.0438	2.96407	4.75133	4.38	-3.69742	14.9947	20.1011	-3.14136	-6.98236	4.63972
		12.7237	88.9591	12.4776	85.887	12.8047	79.9122	9.10271	71.9609	8.26777	77.1386	13.4996	80.2302	9.60586	85.9929	1.39358	65.7477	-8.38165	0.421249	11.4872	72.1871	10.1957	56.1067	-0.910056	9.48696	4.89746	12.0604	2.08851	21.7361	13.1418	30.9755	7.86287	22.765			6.99163	6.88329	6.24085	7.90544	9.33004	5.94314	8.95213	47.1791	-0.0502584	6.28413	5.503	-10.4246	2.46258	10.4075
		10.5624	90.252	8.90452	86.7916	6.97459	76.7417	9.41984	63.9418	7.86156	68.4409	12.0269	77.434	17.1179	78.032	10.807	56.2069	-6.12331	-4.98954	15.4565	58.2529	2.84223	44.9642	7.82655	6.62606	10.6125	18.6896	9.80763	15.9526	12.1018	24.9817	10.3842	20.0141			8.54463	9.74691	11.003	6.78799	8.70577	6.43842	4.55849	5.20095	0.814843	3.76882	15.82	0.846613	1.7611	1.62655
		28.9771	99.0406	24.0991	98.6102	22.6561	97.9148	21.5661	96.5279	26.0097	97.1983	25.4921	98.2632	29.2854	98.9795	28.4971	93.8668	34.3424	46.5558	24.8607	98.0015	18.512	90.4219	18.745	41.328	10.5557	47.5116	21.1228	50.8169	16.1798	54.677	23.2504	53.7038			3.41789	4.09187	4.32179	4.47591	3.73701	3.85465	3.37982	3.29391	1.35564	3.94202	4.8845	2.20474	4.50104	2.40579
	D0-CCB	5.0792	99.6729	1.76435	99.6116	5.02915	99.2547	0.93376	99.6686	4.90457	99.5125	1.92401	99.4355	-1.93872	99.6792	-0.146533	98.7024	-11.0087	80.8456	9.30826	98.5289	6.65432	94.036	9.28778	23.5343	3.55743	26.8802	2.61789	26.9762	7.99648	20.1374	6.58339	32.2669		CCB	19.6237	56.458	19.7359	106.739	20.2898	51.6815	-51.4151	-673.586	-7.3438	10.5851	14.1316	2.5339	7.55609	10.3046
		23.372	89.671	14.1327	84.0072	10.4525	76.9668	8.92227	81.3383	13.6501	85.2712	12.6747	80.9302	7.442	82.9178	-0.698304	69.3494	-70.7117	-38.1271	10.9265	79.5983	16.4342	75.8887	3.20928	8.42408	15.3878	14.9619	18.1844	18.9143	10.706	26.3337	12.0738	19.9106			3.83668	5.94418	7.36351	9.11632	6.24694	6.38518	11.1419	-99.3111	0.539192	7.28488	4.61773	2.62492	0.972325	1.04014
		17.4912	95.5967	15.6264	93.9712	12.8854	89.939	12.6076	91.1552	12.9595	92.3059	13.6299	92.9747	1.93508	96.3173	-4.17871	83.7864	-34.7903	27.0143	13.2914	81.6524	9.79977	76.8363	7.85371	8.09272	7.58888	10.8737	6.95552	9.81929	-0.0609416	14.4446	8.95983	20.6576			5.46542	6.0136	6.9799	7.23019	7.12263	6.82138	49.7745	-20.0508	-0.776488	6.14323	7.84063	1.03043	1.43284	1.41173
		13.5958	95.8892	8.94037	93.4298	9.0815	91.2618	10.836	93.0285	8.97267	93.1625	7.46434	93.7129	11.6878	94.8805	6.60812	84.9627	-17.8943	-5.70852	5.60265	89.8963	9.41281	79.665	15.3228	15.9149	11.6771	30.1309	13.9517	35.6585	18.6047	31.6159	12.4219	34.4928			7.05283	10.4503	10.0492	8.58513	10.3829	12.5547	8.1179	12.8573	0.319013	16.0453	8.46347	1.03864	2.58034	2.55585
		20.4643	99.1535	17.7177	98.8528	23.9836	98.1136	16.2874	98.2339	19.343	97.8017	23.177	98.4369	22.3877	99.5392	22.752	95.4676	25.3367	40.3615	23.8531	87.4953	18.5158	75.4379	20.3928	34.6158	28.3565	34.9204	18.0048	48.0417	29.4702	42.6346	13.1463	52.0009			4.84519	5.57932	4.09086	6.03127	5.05617	4.24718	4.44616	4.19601	1.59301	3.66808	4.07423	1.69745	1.23148	2.66827
		19.0945	99.5896	15.5428	99.4324	13.4102	98.4241	12.8285	99.5134	15.5402	99.2772	18.5137	98.9319	27.3963	99.4539	24.7438	98.0142	30.5908	66.4476	16.7195	99.2145	20.1505	93.0463	16.699	50.8704	15.4247	68.549	15.0478	71.1688	25.7863	76.5284	14.5952	72.1997			5.21562	6.39733	7.33949	7.75722	6.38843	5.3437	3.6302	3.96116	2.17215	5.93406	4.61757	3.04632	4.44412	4.72952
		12.8776	99.6691	12.0199	99.5363	10.3935	99.2578	6.63343	99.007	8.03479	98.9008	14.863	99.4616	8.12119	99.7133	4.24945	96.0133	3.07594	74.2826	17.4551	99.0007	7.25454	95.0385	16.2825	57.168	7.74503	79.5872	8.43638	81.2736	15.3587	92.9662	12.2281	83.0188			7.73974	8.28095	9.55002	14.9255	12.3091	6.69188	12.2782	22.5943	24.1495	5.67175	13.1006	3.51101	10.2759	9.6337
		15.2055	96.6844	14.3621	95.3454	15.9953	92.8921	12.9707	94.4009	8.9189	94.5723	15.9051	94.1036	11.768	97.645	17.7406	88.9494	28.0098	-14.6036	15.7563	92.797	6.33249	82.5704	11.2071	28.1371	17.7016	34.0829	16.7805	33.2215	9.13503	37.6644	8.56469	28.3589			6.3585	6.63867	5.80745	7.27804	10.6036	5.91657	8.29749	5.0139	-0.521374	5.88951	13.0392	2.51065	1.92542	1.97977
		12.3004	99.4292	6.87899	99.2495	9.68702	97.7207	7.61546	99.3001	7.87948	99.0227	12.2266	98.3275	11.9387	99.6621	0.793298	98.0142	-34.3018	52.8976	9.62192	95.6282	10.3642	91.0987	10.3072	58.7252	4.26719	68.5007	13.0142	69.2052	14.8278	83.4254	9.7595	72.2843			8.08342	14.4279	10.0878	13.0393	12.5672	8.0421	8.34784	123.553	-1.54212	9.93858	8.78972	5.69749	16.0529	5.31766
		16.4394	99.1342	15.6503	98.8313	21.8798	98.1322	16.7161	98.7282	18.4231	98.2079	18.9705	98.9058	17.5753	99.4795	27.8453	96.18	38.9973	82.9473	13.272	99.3338	14.7063	92.6057	21.5969	38.784	18.647	73.682	16.6685	62.7617	32.7928	83.5239	14.2565	85.4272			6.03027	6.31496	4.48506	5.90617	5.3307	5.21366	5.66019	3.45409	2.127	7.48446	6.297	1.79581	3.95142	3.76528
		6.72353	89.9211	3.74209	86.4725	5.21236	76.2402	5.9587	73.68	0.340661	80.5675	0.482478	78.8234	8.15021	74.9739	1.74222	61.7398	-1.09967	14.7363	9.64967	49.7452	6.27502	39.0832	0.638089	3.7887	10.6749	7.24819	9.55577	9.09635	10.2134	3.61745	7.88168	14.2132			13.3741	23.1081	14.6268	12.3651	236.504	163.372	9.19903	35.4374	-13.4007	5.15512	6.22838	5.93757	0.678992	0.951923
		15.2376	92.8904	8.82924	89.1613	10.8748	83.5764	11.2242	82.1224	10.5581	86.2688	8.51509	85.1939	21.4525	89.01	22.3639	72.7813	26.1847	-31.7209	22.1322	86.6959	7.74367	70.6425	13.1265	9.45618	19.4618	25.4522	13.1238	25.9222	13.4593	21.2595	11.4905	30.0655			6.09613	10.0984	7.68534	7.31653	8.17088	10.0051	4.14917	3.25441	-1.21143	3.91719	9.12261	0.720391	1.3078	1.9752
		9.75438	97.4886	11.3423	96.17	8.51945	95.4198	4.8706	94.8384	9.71341	95.454	6.49174	96.0922	3.49654	99.1246	5.62888	91.4203	0.264548	50.8881	9.08065	81.3803	5.7859	62.9289	4.8389	11.8228	10.0361	31.0877	7.81372	29.285	22.2995	42.1256	11.071	27.3146			9.99435	8.47885	11.2002	19.4716	9.82704	14.8022	28.3494	16.2413	192.359	8.96195	10.8762	2.44327	3.09758	3.74789
		18.4185	99.6152	11.2671	99.5638	12.1138	98.4474	14.494	99.497	16.4159	99.2497	15.1791	99.0135	15.152	99.645	26.0717	97.8172	22.3133	60.8248	24.833	94.1432	15.4151	94.3489	11.5964	37.4441	16.688	36.4961	17.9115	44.1355	22.0258	45.481	14.486	52.3904			5.40843	8.83672	8.1269	6.8647	6.04595	6.52301	6.57635	3.75185	2.72595	3.79106	6.12055	3.22894	2.18696	2.46408
		7.2943	77.5733	10.2632	73.7899	8.23221	65.8066	6.99212	62.1484	7.54495	66.92	11.8497	71.6418	3.82931	61.4071	1.65127	47.9364	-14.5575	2.72567	19.1066	53.6507	7.00296	38.8278	14.8973	11.7322	5.53624	18.8599	12.5012	23.9399	23.449	12.2277	15.0185	21.5513			10.6348	7.18972	7.99379	8.88834	8.86951	6.04588	16.0361	29.03	-0.187235	2.80796	5.54449	0.787539	3.40663	1.91502
		6.64401	94.4526	4.64671	90.906	6.34578	85.7081	8.06929	85.718	6.95355	88.9666	8.19378	88.8412	11.3977	93.4384	-0.616448	78.9811	-15.8203	-44.2569	13.3414	89.2496	12.405	66.6644	9.37469	16.3948	15.2401	16.7505	17.4031	23.4269	23.7774	23.7884	14.5895	23.6587			14.2162	19.5635	13.5063	10.6228	12.7944	10.8425	8.19801	-128.123	2.79747	6.68967	5.37399	1.74883	1.09911	1.34613
		21.2942	94.023	8.65357	91.6768	20.7883	85.778	15.1851	84.6157	15.7409	89.9403	17.3032	86.566	21.3211	89.9179	21.0845	76.9135	32.9597	-49.3082	25.5047	83.6842	19.1225	80.5309	24.8471	20.9215	18.6044	31.0394	22.634	32.4403	26.7606	29.0049	20.4375	35.4374			4.41543	10.5941	4.12627	5.57227	5.7138	5.00289	4.21732	3.64786	-1.49601	3.28113	4.21133	0.84201	1.66839	1.43326
		15.8982	94.5001	14.6525	93.7143	18.759	89.8955	14.9314	86.0647	15.478	85.6571	11.8184	87.16	14.8875	95.4095	15.8609	84.993	22.1105	5.26054	14.5766	81.2915	10.3259	60.5127	13.6027	47.6202	15.5297	78.6503	11.1299	70.1893	20.8216	89.5177	11.8612	72.1056			5.94409	6.39578	4.79213	5.764	5.53411	7.37491	6.40868	5.35865	0.237921	5.57685	5.86027	3.5008	5.06451	6.30637
		21.2852	98.6943	18.1443	97.2754	17.6333	92.2757	17.4849	92.9902	20.3466	94.0741	18.1976	94.3641	30.8725	97.0477	23.4644	87.3638	29.8257	20.3315	26.1514	91.7338	18.8926	78.2922	19.1706	25.3668	23.3229	33.4157	24.0448	33.7276	27.2095	31.0959	15.7561	40.4669			4.63676	5.3612	5.23302	5.31832	4.62358	5.18552	3.1435	3.72324	0.681676	3.50779	4.14407	1.32321	1.43274	1.40269
		13.0892	99.0893	-13.8006	98.8313	18.9298	98.1555	1.70144	98.8189	0.693109	98.3716	10	98.6314	-21.2479	99.4624	-4.10898	96.9683	-36.0532	69.3235	9.41929	98.3262	9.10376	86.2331	5.05075	15.6488	8.02893	24.0327	-6.66837	31.7453	-8.24426	10.8866	4.88997	34.7788			7.57031	-7.16136	5.18524	58.0794	141.928	9.86311	-4.68104	-23.5991	-1.92281	10.4388	9.47225	3.0983	2.99326	-4.76058
	D0-BBC	28.4705	28.6949	28.1681	27.1702	27.5003	24.4913	19.9476	22.4136	26.0395	23.5246	15.1704	15.4049	14.5462	16.6657	12.2774	15.7093	-23.0101	5.88734	25.6296	23.0704	11.9453	9.72314	5.26442	1.71907	7.36743	-1.48189	14.0287	-0.2039	11.4888	10.0382	7.58063	1.25476		D0-BBC	1.00788	0.964576	0.890583	1.12362	0.903419	1.01546	1.14571	1.27953	-0.255859	0.900145	0.813975	0.326546	-0.201141	-0.0145345
		25.8578	36.256	23.5398	35.6751	18.464	29.382	21.916	28.3134	23.0049	32.8376	23.2117	30.237	16.722	34.1797	7.72985	31.9441	-34.7443	21.88	13.2859	24.1113	9.92747	16.8518	-0.861167	5.72071	1.2294	7.33904	-0.22722	12.8323	10.2845	11.1439	11.1368	6.39523			1.40213	1.51552	1.59132	1.2919	1.42742	1.30266	2.04399	4.13257	-0.629746	1.8148	1.69749	-6.64298	5.96959	-56.4752
		62.0791	58.1158	54.2491	52.3849	56.5219	52.3112	35.3155	34.3805	39.3848	37.84	54.8698	52.2646	49.5639	43.5314	38.0227	38.5078	17.2435	26.0004	43.3666	42.0703	26.7658	22.2539	15.3808	10.7508	15.6291	17.9855	17.6084	16.6685	17.6194	26.8263	16.5181	13.6017			0.936157	0.965636	0.925503	0.973524	0.960777	0.952521	0.878288	1.01276	1.50783	0.970109	0.831429	0.698978	1.15077	0.946627
		39.2291	48.355	32.1654	44.4261	34.6811	43.5342	28.5135	35.4763	29.3693	39.0981	33.1079	43.9628	31.7854	44.4222	37.1678	34.8334	16.3033	4.24659	32.8049	37.1906	21.9729	29.454	13.5339	10.3796	12.8127	11.4841	18.7627	19.4973	23.3669	26.4158	17.1955	12.7136			1.23263	1.38118	1.25527	1.24419	1.33126	1.32786	1.39756	0.937192	0.260474	1.13369	1.34047	0.766938	0.8963	1.03915
		17.4245	32.1939	12.4955	29.3033	15.0249	27.9071	13.6705	27.4276	10.3287	26.4278	15.3875	32.5817	15.8551	38.2446	9.45793	30.3161	-23.471	14.5243	15.97	21.5354	6.28396	16.1813	5.37306	0.677924	12.5572	3.97477	4.57216	7.18873	10.2572	13.0488	7.63331	8.88833			1.84763	2.3451	1.85738	2.00633	2.55868	2.11741	2.41213	3.20536	-0.618819	1.34849	2.57502	0.126171	0.316532	1.57228
		19.1753	34.6245	15.5249	30.8628	17.1443	28.4396	15.3306	23.3519	17.0252	25.8185	15.2364	28.2137	14.606	33.7053	17.0221	30.3676	13.1693	14.7363	14.7432	22.6818	11.3131	13.3207	14.4754	3.01915	10.6181	10.8879	14.1499	10.0292	15.0577	5.44022	20.6915	5.50713			1.80569	1.98796	1.65884	1.52322	1.51649	1.85172	2.30764	1.78402	1.11899	1.53846	1.17746	0.208571	1.0254	0.708779
		35.743	42.5858	33.4703	34.51	33.9902	36.4775	34.036	34.0546	33.5688	30.6154	38.8688	35.0357	31.7428	33.6848	32.6111	23.9495	17.7966	4.4586	35.1643	25.6102	25.6637	15.055	20.2298	9.11577	20.322	14.2606	20.9082	7.89534	22.3105	5.87812	24.3888	10.8508			1.19145	1.03106	1.07318	1.00055	0.912019	0.901384	1.06118	0.734397	0.250531	0.728301	0.586625	0.45061	0.701734	0.377619
		38.2184	40.2681	34.731	34.5793	33.0043	30.1708	28.6579	26.9607	26.2785	27.2582	31.6351	27.4582	33.1848	34.009	30.3919	29.9584	21.2071	1.38911	30.8424	19.9477	19.3357	17.6117	16.7207	4.08746	19.8536	3.77035	19.3341	1.30727	37.8998	7.50384	18.6349	8.78484			1.05363	0.99563	0.914146	0.940777	1.03728	0.867965	1.02484	0.985735	0.0655018	0.64676	0.910836	0.244456	0.189908	0.067615
		64.2686	63.2207	55.5541	58.2165	47.0323	49.5786	37.2511	40.8052	42.9117	47.0909	45.9462	46.5853	53.378	50.7841	31.4682	42.9432	-52.4146	6.25605	31.6391	36.344	28.0812	32.7489	3.59858	18.392	4.73563	9.97368	6.25124	14.8449	18.331	17.2089	7.96259	15.8276			0.983695	1.04793	1.05414	1.09541	1.09739	1.01391	0.951405	1.36466	-0.119357	1.1487	1.16622	5.1109	2.10609	2.37471
		19.5536	28.65	16.7139	24.356	17.9283	25.1589	18.0612	19.344	12.2761	22.521	24.259	22.7914	23.4918	26.654	9.35182	22.1972	-2.77729	20.6817	21.3355	20.7249	17.475	10.741	13.4488	7.39198	7.56049	11.4926	10.8337	10.3836	20.0005	15.2383	11.6787	12.0268			1.4652	1.45723	1.4033	1.07102	1.83454	0.939504	1.13461	2.37357	-7.44673	0.971378	0.614647	0.549641	1.52008	0.958455
		22.7051	17.2193	22.5515	16.8035	25.443	20.6299	18.3707	13.3676	19.8926	13.9452	19.3005	15.266	22.4645	11.7936	16.634	13.5265	11.2336	12.7269	36.505	23.5423	11.543	12.0091	15.6614	6.82161	7.33336	6.60941	15.4979	10.7288	19.9841	11.9924	12.8077	12.5725			0.758389	0.745117	0.810827	0.72766	0.701023	0.790962	0.52499	0.813183	1.13293	0.644906	1.04038	0.435568	0.901279	0.692276
		29.9776	46.4888	25.9238	39.4214	19.7527	34.9917	15.721	33.0649	21.3323	36.7086	18.7013	32.9464	26.4697	40.5962	9.3215	33.5206	-40.6159	10.1275	21.5854	30.0375	22.4071	29.4885	4.45866	1.0455	2.7341	12.1172	16.8854	10.8384	13.9246	19.0426	11.7107	9.89121			1.55079	1.52066	1.77149	2.10324	1.7208	1.76172	1.53369	3.59605	-0.249348	1.39157	1.31603	0.234487	4.43186	0.641879
		35.1953	46.3092	30.4147	41.0383	32.3522	42.9566	24.9999	32.9939	30.0121	32.5389	32.3263	41.6268	34.7121	44.115	31.4682	35.8641	29.5307	27.5028	25.8878	28.1694	19.8849	24.4415	16.5269	9.03972	20.8387	17.2417	19.6839	18.1611	33.6029	28.567	21.51	17.9858			1.31578	1.34929	1.32778	1.31976	1.0842	1.28771	1.27088	1.1397	0.931329	1.08814	1.22915	0.546968	0.827385	0.922636
		24.3019	31.822	23.6294	27.7618	25.7613	32.2202	23.1769	26.0913	23.5246	28.7397	23.9116	30.0546	31.6319	35.3435	32.3625	40.7149	27.4567	34.0935	20.5028	32.9659	17.8071	17.7458	15.8027	17.617	17.3893	28.9953	8.04692	21.1531	4.53704	14.1709	12.1585	14.2094			1.30944	1.17488	1.25072	1.12574	1.22168	1.2569	1.11734	1.25809	1.24172	1.60787	0.996558	1.11481	1.66742	2.62872
		22.9295	29.6697	22.5718	27.5407	22.9852	26.3156	20.7295	20.4014	21.7863	26.2307	22.6872	26.4908	21.2443	20.5276	31.6349	20.1205	31.4664	11.3258	24.1529	13.0083	14.6527	15.0128	17.9031	2.96845	16.5887	9.95097	22.8672	11.8062	23.0658	7.95817	23.7867	9.53371			1.29395	1.22013	1.14489	0.984174	1.204	1.16765	0.966262	0.636021	0.359932	0.538582	1.02458	0.165807	0.599865	0.516295
		35.843	40.826	27.702	31.5918	34.8442	27.7751	27.0285	20.1368	28.5007	22.4219	30.9404	27.4582	24.8621	31.5039	35.4094	26.0171	27.2263	14.6165	34.0123	19.1982	28.7223	22.4582	22.2524	-0.185777	23.1469	7.59456	25.6656	6.11132	29.9738	11.2424	19.5813	0.916078			1.13902	1.14041	0.797123	0.745022	0.786713	0.887453	1.26714	0.734753	0.536852	0.564449	0.781909	-0.00834866	0.328103	0.238113
		23.0193	31.8951	25.8497	30.1996	27.935	30.3214	19.2291	27.5238	20.4541	25.0324	25.7092	32.1353	29.9339	30.6301	26.9206	24.3952	22.6635	19.6401	30.9396	25.9016	21.4595	22.0112	18.5368	11.8101	19.987	15.7937	28.632	19.7935	29.6618	22.8031	19.7883	17.8409			1.38558	1.16827	1.08543	1.43136	1.22383	1.24995	1.02326	0.90619	0.866596	0.837168	1.02571	0.637115	0.7902	0.691307
		27.765	32.7326	25.8342	28.6664	24.8919	31.475	16.7325	23.9479	18.4673	28.6381	26.8121	29.7733	18.1163	31.8878	10.2765	28.1636	-35.1591	22.387	29.0799	24.7081	16.2835	12.6885	10.9228	4.57092	5.34603	16.6455	3.67898	4.0591	2.85112	1.93699	11.0615	7.65213			1.17892	1.10963	1.26447	1.43122	1.55075	1.11044	1.76018	2.74058	-0.636735	0.849663	0.779225	0.418474	3.11361	1.10332
		26.6466	38.5263	25.318	37.7341	28.3697	35.3441	23.0676	34.8671	22.8102	34.0228	15.9572	26.9284	16.5804	35.9118	10.3432	29.6188	-41.4455	23.0783	18.9206	27.7808	17.2388	19.3459	0.868047	0.973068	-11.5974	13.6644	3.66732	7.25402	7.71184	3.75429	8.90338	10.911			1.44582	1.49041	1.24584	1.51152	1.49156	1.68754	2.16592	2.86361	-0.556836	1.46828	1.12224	1.12098	-1.17823	1.97802
		31.1999	47.733	24.9953	43.3745	22.0537	39.1791	23.423	38.8423	22.079	46.1829	27.8107	40.8053	25.0157	39.917	12.5806	33.5206	6.25605	-24.3467	14.757	32.2997	14.3679	28.9496	14.1133	1.28089	11.4216	14.0619	18.6345	15.8057	29.2895	21.0132	15.662	9.7689			1.52991	1.73531	1.77653	1.6583	2.09171	1.46725	1.59568	2.66447	-3.8917	2.18877	2.01488	0.0907575	1.23117	0.848196
	D0-CCC	4.04925	8.6603	3.81618	11.1894	2.17698	13.6695	0.935948	14.33	6.36216	14.0587	2.59614	12.4663	4.16208	16.1026	-8.67171	20.0901	-26.4483	27.2724	8.25348	6.87949	8.1651	6.26481	1.17224	-3.34544	2.29973	1.17262	6.17428	-0.266865	9.93968	-2.03151	2.64149	0.195433		D0-CCC	2.13874	2.93209	6.2791	15.3106	2.20973	4.80185	3.86888	-2.31675	-1.03116	0.833526	0.767266	-2.85388	0.509897	-0.0432221
		28.0023	38.7187	20.6718	32.721	25.5393	31.711	25.2984	23.4962	26.8603	21.1471	25.6311	25.6866	19.3586	33.8896	30.6799	26.0869	34.6465	21.4837	27.0869	25.6241	26.8552	20.6894	23.0183	5.23726	34.0687	9.633	17.8649	17.3285	33.997	13.9793	28.7728	14.5801			1.3827	1.58289	1.24165	0.928762	0.787298	1.00217	1.75062	0.850292	0.620081	0.945995	0.770408	0.227526	0.282752	0.969976
		18.1876	25.5692	15.9754	21.8046	10.8515	17.2793	9.45483	14.1189	13.5151	18.993	12.2665	12.2144	10.198	12.9114	-2.92661	16.5279	-35.8504	26.4151	7.72053	14.0076	9.16123	8.45883	3.48993	1.65208	14.4452	-2.51247	6.80394	5.81281	12.693	4.15388	8.51201	6.09042			1.40585	1.36489	1.59235	1.4933	1.40532	0.995752	1.26607	-5.64744	-0.736816	1.81433	0.92333	0.473384	-0.173931	0.854331
		11.4757	26.7941	8.22934	26.3457	2.63035	20.6765	5.89309	18.141	6.34424	19.1005	9.21327	14.5452	4.46413	13.3039	-4.02712	22.2063	-33.1957	28.2402	21.1884	16.8721	9.12547	5.53048	3.62936	1.15414	11.2143	9.93677	16.0692	-1.35127	17.1925	14.4556	7.88168	7.56746			2.33486	3.20143	7.86074	3.07836	3.01068	1.57872	2.98017	-5.51418	-0.850721	0.796291	0.606049	0.318	0.886077	-0.0840908
		16.8281	47.3802	11.9578	42.5942	22.5862	37.2306	14.5454	38.1588	14.9583	38.2379	16.6172	38.709	17.8944	45.1014	23.1764	42.2459	34.6005	2.10809	18.9956	30.9674	16.6028	27.647	18.2652	-0.891949	12.3784	6.78543	19.2641	7.34731	27.828	7.85964	15.169	3.57851			2.81555	3.56205	1.64838	2.62343	2.55629	2.32946	2.52042	1.8228	0.0609266	1.63024	1.6652	-0.0488332	0.548169	0.381398
		12.1272	21.6507	8.33331	19.4469	14.0623	22.4232	12.8755	18.7119	10.9619	20.2331	9.8993	17.8538	20.0412	24.5379	22.2063	23.1006	24.0923	4.79965	11.1069	12.0701	4.49349	11.6477	10.2348	-4.37392	5.11039	15.6802	13.94	0.526035	19.2342	18.7251	10.2713	3.45621			1.7853	2.33363	1.59456	1.45329	1.84576	1.80354	1.22437	1.04027	0.199219	1.08672	2.59213	-0.427358	3.0683	0.0377355
		17.9978	74.5591	14.7326	71.2863	18.9531	71.6444	15.1993	64.1091	16.1973	66.4457	16.4556	71.3344	21.2648	68.8305	26.3749	63.9833	29.8257	42.0668	22.8622	64.5732	12.7371	62.2942	11.7195	54.2564	14.9846	62.4677	18.5645	55.2058	18.6594	56.2097	10.0605	57.5046			4.14267	4.83869	3.7801	4.21789	4.10228	4.33495	3.23683	2.42592	1.41042	2.82445	4.89078	4.62957	4.16879	2.97373
		11.8643	22.9616	15.3994	19.1876	7.76643	16.7484	3.26525	12.799	5.07781	12.4458	-0.342493	5.62335	-2.27149	15.135	-2.86598	20.7268	-25.1763	18.4418	6.02733	7.70666	5.01327	2.12068	4.40434	1.14871	3.12305	5.30912	3.95416	0.822206	13.7056	11.5435	6.43287	0.586802			1.93535	1.246	2.15651	3.91976	2.45101	-16.4189	-6.66303	-7.23202	-0.732508	1.27862	0.423013	0.260812	1.69998	0.207934
		45.3216	54.7771	42.2214	52.1662	46.9702	54.9662	39.4109	50.2099	41.613	51.699	2.74029	17.4369	8.21847	25.5874	-6.31607	23.7828	-34.1451	11.1875	41.0072	54.3252	5.09628	11.7116	3.92812	-4.90264	-3.50613	1.34297	-3.09565	3.44577	5.1939	-4.01849	1.61226	0.229302			1.20863	1.23554	1.17024	1.27401	1.24238	6.36316	3.1134	-3.76544	-0.327646	1.32477	2.29806	-1.24809	-0.383033	-1.1131
		18.2672	26.2554	17.897	25.8521	20.9637	19.2093	14.5487	20.3304	16.8221	22.3143	20.4068	17.4856	24.9509	18.7989	22.752	14.8453	30.2405	-2.85103	15.7424	12.2589	12.8903	15.6871	14.5171	0.261464	21.7614	10.9957	10.1108	2.80446	18.7963	5.9876	22.812	4.90879			1.4373	1.4445	0.91631	1.3974	1.32649	0.856849	0.753436	0.652483	-0.0942787	0.778716	1.21697	0.0180108	0.505286	0.277372
		7.92663	56.0636	8.75754	51.9308	7.7509	50.1329	5.6197	21.0062	8.59035	21.8998	5.22389	49.2165	8.18092	35.2292	0.969137	20.2053	-0.749399	15.5844	19.1566	13.9104	3.26111	13.9311	10.8051	7.40104	1.61835	12.2307	13.3873	12.4662	10.0382	21.1774	2.72239	13.0278			7.07282	5.92984	6.468	3.73796	2.54935	9.42144	4.30626	20.8488	-20.7958	0.726144	4.27189	0.684955	7.55751	0.931191
		8.13185	12.7237	8.52212	9.15787	7.79748	12.3886	5.51253	10.3188	17.5629	17.975	4.39892	9.71347	7.11435	10.9745	0.575015	12.1865	-17.6178	0.236895	4.34801	6.31879	5.99023	5.77058	5.71166	-2.49441	5.1331	-8.69308	3.97748	-9.64174	2.27637	2.15594	4.29351	-2.89976			1.56467	1.0746	1.58879	1.87187	1.02347	2.20815	1.54258	21.1933	-0.0134463	1.45326	0.963331	-0.436723	-1.69353	-2.42408
		20.7914	14.3462	22.2229	12.0617	21.9186	16.5155	19.3024	14.436	16.9416	17.2964	16.2959	18.2793	21.2221	16.2101	24.38	18.8623	35.0613	22.5437	25.8239	19.1205	17.7815	13.4586	20.6137	8.11083	25.0689	23.4932	20.3649	7.02082	34.2707	17.6194	23.3915	10.3842			0.690006	0.542762	0.753491	0.747888	1.02094	1.12171	0.76383	0.773679	0.642979	0.740418	0.756887	0.393468	0.937146	0.344752
		13.7459	9.51068	13.8722	9.99796	17.7917	12.769	19.3549	9.73151	18.8412	9.20206	17.6019	9.6301	21.4747	7.71163	23.2825	4.86489	23.7697	0.928222	16.5751	3.61244	14.8315	4.80638	17.5409	-3.39976	11.7907	-5.18685	14.9778	0.810546	30.0723	12.0745	11.4002	2.92372			0.691891	0.72072	0.717692	0.502793	0.4884	0.547105	0.359103	0.20895	0.0390507	0.217943	0.324066	-0.193819	-0.439911	0.0541165
		15.1696	9.38242	15.0672	5.57643	15.7547	7.61893	16.5247	5.10572	15.03	6.42787	24.9225	7.04751	23.6761	17.1401	20.8572	18.932	29.7335	16.4139	19.9255	4.35356	15.1597	6.32866	14.5714	2.93767	12.8837	4.81229	10.5702	8.12855	10.4487	2.73069	12.802	10.3371			0.6185	0.370104	0.483598	0.308974	0.427669	0.282777	0.723943	0.907699	0.552035	0.218492	0.417467	0.201605	0.373517	0.769005
		10.642	44.3558	10.556	41.9644	15.3432	34.8939	12.028	15.4531	11.4995	18.9428	16.1482	36.5641	10.2202	29.8025	20.4479	15.1121	26.7654	5.35272	13.5357	14.4434	7.63511	8.11657	12.5742	-0.602237	13.6559	-0.956666	7.66213	6.28622	10.1203	5.45117	8.05667	5.5203			4.16801	3.9754	2.27422	1.28476	1.64726	2.26428	2.91603	0.739053	0.199986	1.06706	1.06306	-0.0478947	-0.070055	0.820427
		23.8761	78.3557	21.2669	75.0662	19.3179	68.4585	13.1106	60.3658	14.7313	61.9116	18.3227	72.776	8.4369	70.2384	-1.09243	56.5707	-31.3798	17.2712	23.5839	61.4172	13.1674	48.374	13.4705	6.82161	15.8221	9.50524	15.6308	13.2404	22.2174	21.0679	14.2132	11.7671			3.28176	3.52972	3.54378	4.60434	4.20272	3.9719	8.32514	-51.7845	-0.550392	2.6042	3.67376	0.506412	0.600756	0.847074
		12.2876	56.9166	9.83902	50.5506	6.68735	47.2108	4.80717	45.092	7.91532	49.4469	6.96067	50.0762	15.6299	54.6613	-0.313277	42.7613	-27.8955	5.58316	12.7585	40.0718	9.76145	29.7797	15.2721	3.2817	15.4247	4.46592	16.3024	10.5889	25.4305	26.2133	12.4031	9.65977			4.63205	5.13776	7.05971	9.38014	6.24699	7.19417	3.49723	-136.497	-0.200145	3.14079	3.05074	0.214882	0.289531	0.649528
		27.166	86.1476	23.3701	81.7128	24.8841	68.6867	17.5997	74.0442	21.2427	76.9176	24.4674	76.1974	21.6999	80.1959	21.9546	61.1638	31.743	16.7642	27.7808	61.0286	24.7097	48.6486	19.071	15.3771	26.2131	40.4935	21.363	31.4538	30.0832	28.1291	18.236	30.3477			3.17115	3.49647	2.76026	4.20712	3.6209	3.11424	3.69567	2.78591	0.528124	2.19679	1.96881	0.806312	1.54478	1.47235
		11.5244	23.7286	11.5813	23.645	16.9424	16.4922	16.1584	17.3045	16.2367	14.901	13.1002	20.577	13.2407	25.2495	20.5085	22.949	28.8394	11.3258	19.2676	15.4093	13.3143	12.5289	15.2051	12.8005	12.7843	19.3709	12.1327	13.0725	18.4405	18.1121	13.3759	11.9798			2.05899	2.04164	0.973424	1.07093	0.917734	1.57074	1.90695	1.119	0.392719	0.799753	0.94101	0.841856	1.51521	1.07746
[truncated: 2 more columns]

## Sheet: Fig 4 Omicron 
		Acure	Rec
		SARS-CoV-2		VoC Alpha		VoC Delta		VoC Beta		VoC Gamma		VoC Delta Plus		VoC Lambda		VoC Mu		VoC Omicron		Bat CoV RaTG13		Pangolin CoV Gx-P5L		SARS-CoV-1		Bat CoV WIV-1		Bat CoV RsSHC014		Bat CoV LYRa11		Bat CoV Rs2018B
	B-Omicron	71.6758	99.5254	61.3953	99.3248	59.7203	99.1181	54.2255	99.4368	59.4624	99.3369	55.1476	99.3348	58.2279	99.6075	45.6414	98.0445	12.0816	89.2614	51.3968	99.2367	46.3051	97.8954	20.2244	32.9952	8.75289	37.8021	23.8396	44.525	22.929	39.4708	20.6294	45.7767
		47.4982	99.0252	38.5551	98.4106	33.4468	97.4568	29.7897	98.3509	35.0897	98.3357	28.0452	97.763	29.3758	99.215	26.7842	95.8617	12.5425	73.7296	41.2792	96.8773	39.5238	92.3694	19.7862	30.3643	25.6509	59.6344	24.6745	52.3141	24.5	60.534	25.9731	50.4148
		21.897	23.5131	22.5838	21.6672	26.1029	24.0721	22.1949	20.9351	21.9117	25.0001	20.5544	22.2443	39.1917	22.8945	20.554	22.464	30.7475	21.7418	22.1821	17.6022	23.9179	17.2388	15.5256	11.3972	17.5539	19.3993	19.4437	17.9395	18.7142	15.5777	22.5166	13.2122
		40.9286	99.7332	32.831	99.6953	34.2154	99.6041	28.9203	99.6938	31.018	99.6416	24.9971	99.6648	36.7855	99.7867	28.7154	99.142	14.2478	95.0224	26.5317	99.3949	21.0892	96.4306	15.7846	29.1928	19.2631	68.2793	16.1975	45.5511	13.1418	76.4353	14.6234	74.1791
		81.6969	99.5831	74.4471	99.3368	39.2878	99.115	32.0129	99.3439	33.8233	99.2378	34.9749	99.1959	37.434	99.6416	28.9276	98.0355	16.0268	87.2335	29.8848	99.2644	25.1056	94.2301	13.2586	48.9601	18.8656	67.0869	20.085	57.8993	22.6279	75.8332	13.0334	67.9379
		41.3519	91.4128	30.582	86.6362	28.8976	79.7926	25.9568	84.2472	26.2606	87.4576	26.0132	81.7204	36.4869	85.8991	31.1256	72.8571	21.2348	18.3773	25.4492	77.1973	17.4686	72.5517	14.4899	18.6455	23.4876	31.0394	13.2288	34.3292	17.9478	38.2118	15.3102	32.0223
		36.1085	99.3202	30.6716	99.0201	33.835	98.6803	32.1442	98.901	27.6226	98.7634	30.0286	98.9006	42.243	99.6194	37.9621	97.8323	29.7151	86.2195	21.9046	98.8481	17.2413	89.8945	10.1986	36.7379	27.7802	51.4238	28.1656	51.9013	23.1479	46.8495	23.4329	54.748
		23.449	99.4292	18.2077	99.0739	14.3837	98.8899	13.7121	98.7205	16.5951	98.7993	18.6666	99.0274	14.6657	99.4454	18.3014	96.8682	15.9807	82.0255	19.3648	98.354	10.7282	92.5035	11.3302	27.9524	13.0682	38.9462	17.0533	41.9784	12.474	47.5994	11.6166	43.8725
		21.1787	61.1492	13.8041	55.7787	16.368	50.6452	14.6876	45.6792	16.5891	57.3501	24.0853	53.9579	26.9475	46.9393	26.6023	39.2506	28.102	46.9245	24.3389	38.745	18.4775	31.0632	23.375	21.5733	18.1416	28.8165	17.2119	29.798	19.3546	28.5396	21.3632	23.5703
		78.5673	93.3752	72.0631	90.4877	71.6646	85.2734	58.7835	88.1567	66.8698	91.2748	69.45	86.566	65.4089	86.8291	41.5031	71.5474	-23.5171	-6.3261	60.8898	83.6287	51.5986	74.9845	13.3582	22.2976	17.2417	26.5821	14.2082	26.237	18.9988	25.2827	16.599	31.2885
	C-Omicron	21.9714	93.6446	19.1242	89.9261	18.6115	82.0703	17.7255	86.3742	17.398	89.1123	18.5276	82.1025	27.8741	89.4793	25.0167	80.7486	27.7333	22.2672	23.6672	90.8456	8.43968	62.805	17.6224	11.457	17.1281	13.0966	17.4964	22.1955	24.4069	20.3946	13.3289	18.3771
		21.4224	92.1952	18.1897	88.9521	15.323	83.7829	13.9275	87.9839	14.7492	91.2569	16.7856	85.2026	18.0651	89.3343	23.2067	76.671	28.9039	22.0183	18.199	87.4537	12.2837	83.8896	17.952	22.0405	-1.37685	26.2897	15.4512	27.6642	20.422	30.5649	11.9271	25.3333
		14.8272	99.1047	14.0072	98.4166	15.2656	97.876	7.68872	98.048	11.3741	98.3752	17.5672	98.397	14.1537	99.0614	19.4019	95.8526	21.2071	73.5913	11.8897	97.9654	10.3361	88.717	11.7775	36.173	3.0464	41.8051	3.56238	48.6481	4.41115	42.5525	12.1115	50.5371
		41.2775	98.5122	37.2501	96.8452	29.2314	96.2069	27.2253	94.4447	32.5055	95.7885	28.0921	96.6254	47.656	97.7901	30.1645	85.5691	22.2948	59.0734	22.8206	91.8948	18.6844	72.7369	17.6224	8.96729	10.7402	31.6924	19.7189	23.5248	22.2995	22.2448	13.1557	25.1038
		8.24344	83.0244	12.8684	78.1732	10.1652	70.997	11.6562	56.4946	9.62977	65.7492	12.5792	74.2818	21.5378	62.7041	22.3639	43.6253	30.5447	15.4737	10.8155	51.8742	12.5838	47.1544	9.67708	15.8787	17.6164	17.6533	9.136	20.8896	18.5773	24.4069	14.4729	26.1142
		22.3562	99.5383	23.4203	99.1575	18.8522	98.3775	15.2507	99.2345	16.8424	99.1637	23.4115	98.8624	31.1711	99.2014	21.3271	97.0592	20.5158	90.8284	16.8111	93.3799	11.9516	81.6036	7.68169	18.9714	10.32	34.9857	9.75399	35.5466	7.55858	30.8113	14.8247	38.3407
		54.3128	40.9414	52.4805	41.3908	68.578	52.645	51.7354	35.9662	54.3788	44.2713	63.8871	49.8192	35.0534	28.5055	30.1039	20.9178	33.5128	28.655	70.8964	52.1462	39.5519	27.4426	14.0282	11.6779	21.6195	12.614	18.4829	13.2358	29.7274	17.9478	17.8446	12.6759
	No vaxx-Omicron	14.4552	43.9492	12.9198	42.8189	16.8601	36.6375	17.2717	29.5141	14.895	40.2211	17.1938	34.4105	18.1931	38.062	26.2597	27.5421	34.4161	63.7745	13.2776	26.1653	18.0816	21.517	15.4134	17.885	7.85007	31.0167	18.0048	22.2492	27.8828	32.0264	14.6516	17.0073
		16.1483	20.041	14.4494	20.7136	11.8343	21.546	11.8366	17.6435	11.0933	22.6704	15.2712	25.9558	27.8229	18.9439	22.0395	23.3432	43.6799	30.0561	13.2581	20.5445	12.2965	18.0433	15.4586	7.50062	21.3498	18.823	14.67	17.4381	25.6221	26.4705	15.1408	15.0223
		9.81851	23.1129	8.3608	24.2628	6.98546	25.6138	11.8913	23.4033	10.3048	24.0742	7.01277	34.7613	8.28331	35.6729	22.2275	33.9845	29.8718	39.071	12.925	31.9944	10.1727	25.6611	15.5981	23.4474	12.1314	29.4638	12.7693	27.333	17.1377	30.6197	10.9581	24.7275
		7.33663	16.2958	10.703	14.7242	8.0459	16.7872	5.6197	11.3445	5.80063	13.447	6.96414	9.82636	6.67407	9.2219	11.1708	10.0946	17.7044	23.2166	15.6036	19.5868	2.02873	12.0691	6.9882	11.9223	19.1296	12.614	0.899164	13.8701	7.72279	24.6259	7.70858	15.1879
		3.5657	11.2551	-1.07738	9.96211	6.0042	6.40012	4.1051	6.8773	4.33707	10.128	0.42169	9.43905	6.81912	20.5958	7.22053	10.61	3.85945	8.79092	-1.66979	12.7724	2.85245	15.4828	2.02689	7.79939	10.1639	11.5636	5.00359	12.128	10.5144	13.744	8.43675	8.77543
